# Supplementary material for: COVID-19 reinfection in Liberia: Implication for improving disease surveillance
Source: PLoS One. 2022 Mar 24;17(3):e0265768. doi: 10.1371/journal.pone.0265768 (PMC8947140; doi:10.1371/journal.pone.0265768)
Supplement: S1 File — (XLSX) [file pone.0265768.s001.xlsx]

## Sheet: Reinfection_database
Case	Sex	Age	County	District	Patient status	Date of specimen collection	Date of COVID-19 testing	Epidemiological classification ( COVID-19)	Sequence-check	Infection Interval	Review	Traveler or Volunteer
C1	Female	47	Bomi	Klay	Alive	2020-12-08	2020-12-09	Positive	1		Initial Positive	Traveler
C1	Female	47	Bomi	Klay	Alive	2020-12-16	2020-12-19	Pending			Pending	Traveler
C1	Female	47	Bomi	Klay	Alive	2020-12-28	2020-12-29	Negative			First Negative	Traveler
C1	Female	47	Bomi	Klay	Alive	2021-06-24	2021-06-27	Positive	1ri	178	Reinfection	Traveler
C2	Male	34	Grand Bassa	Buchanan	Alive	2020-04-29	2020-04-30	Negative			Negative	Traveler
C2	Male	34	Grand Bassa	Buchanan	Alive	2020-04-27	2020-05-02	REPEAT			Negative	Traveler
C2	Male	34	Grand Bassa	Buchanan	Alive	2020-05-12	2020-05-13	Positive	1		Initial Positive	Traveler
C2	Male	34	Grand Bassa	Buchanan	Alive	2020-05-12	2020-05-13	REPEAT			First Negative	Traveler
C2	Male	34	Grand Bassa	Buchanan	Alive	2020-05-27	2020-05-28	Negative			Second Negative	Traveler
C2	Male	34	Grand Bassa	Buchanan	Alive	2020-05-27	2020-05-29	Negative			Second Negative	Traveler
C2	Male	35	Grand Bassa	Buchanan	Alive	2021-06-19	2021-06-22	Negative			Third Negative	Traveler
C2	Male	35	Grand Bassa	Buchanan	Alive	2021-06-26	2021-06-27	Positive	1ri	410	Reinfection	Traveler
C3	Female	57	Montserrado	Bushrod Island	Alive	2020-11-02	2020-11-03	Positive	1		Initial Positive	Traveler
C3	Female	57	Montserrado	Bushrod Island	Alive	2020-11-09	2020-11-10	Positive	2		Repeat Positive	Traveler
C3	Female	57	Montserrado	Bushrod Island	Alive	2020-11-11	2020-11-12	Negative			First Negative	Traveler
C3	Female	57	Montserrado	Bushrod Island	Alive	2020-11-13	2020-11-14	Positive	3		Second Repeat Positive	Traveler
C3	Female	57	Montserrado	Bushrod Island	Alive	2020-11-17	2020-11-18	Positive	4		Third Repeat Positive	Traveler
C3	Female	57	Montserrado	Bushrod Island	Alive	2021-03-15	2021-03-16	Negative			Repeat Positive Negative	Traveler
C3	Female	58	Montserrado	Bushrod Island	Alive	2021-06-22	2021-06-23	Positive	1ri	99	Reinfection	Traveler
C3	Female	58	Montserrado	Bushrod Island	Alive	2021-07-01	2021-07-03	Repeat positive	2ri		Reinfection Repeat Positive	Traveler
C4	Male	55	Montserrado	Central Monrovia	Alive	2020-04-05	2020-04-06	Positive	1		Initial Positive	Volunteer
C4	Male	55	Montserrado	Central Monrovia	Alive	2020-05-13	2020-05-14	Negative			First Negative	Volunteer
C4	Male	55	Montserrado	Central Monrovia	Alive	2020-05-13	2020-05-14	REPEAT			First Negative	Volunteer
C4	Male	55	Montserrado	Central Monrovia	Alive	2020-05-15	2020-05-16	Negative			Second Negative	Volunteer
C4	Male	55	Montserrado	Central Monrovia	Alive	2020-07-06	2020-07-08	Pending			Pending	Volunteer
C4	Male	56	Montserrado	Central Monrovia	Alive	2021-06-03	2021-06-03	POSITIVE	1ri	386	Reinfection	Volunteer
C4	Male	56	Montserrado	Central Monrovia	Alive	2021-06-10	2021-06-10	Negative			Reinfection First Negative	Volunteer
C4	Male	55	Montserrado	Central Monrovia	Alive	2021-06-22	2021-06-22	Negative			Reinfection Second Negative	Volunteer
C5	Male	28	Montserrado	Central Monrovia	Alive	2020-09-08	2020-09-10	Negative			Negative	Traveler
C5	Male	29	Montserrado	Central Monrovia	Alive	2020-11-24	2020-11-26	Positive	1		Initial Positive	Traveler
C5	Male	29	Montserrado	Central Monrovia	Alive	2020-11-30	2020-12-01	Repeat Positive	2		Repeat Positive	Traveler
C5	Male	29	Montserrado	Central Monrovia	Alive	2020-12-02	2020-12-03	Positive	3		Second Repeat Positive	Traveler
C5	Male	29	Montserrado	Central Monrovia	Alive	2021-03-23	2021-03-24	Negative			First Negative	Traveler
C5	Male	29	Montserrado	Central Monrovia	Alive	2021-06-30	2021-07-01	Positive	1ri	99	Reinfection	Traveler
C5	Male	29	Montserrado	Central Monrovia	Alive	2021-07-06	2021-07-08	Negative			Reinfection First Negative	Traveler
C6	Male	42	Montserrado	Central Monrovia	Alive	2020-12-07	2020-12-08	Positive	1		Initial Positive	Traveler
C6	Male	42	Montserrado	Central Monrovia	Alive	2020-12-16	2020-12-18	Negative			First Negative	Traveler
C6	Male	42	Montserrado	Central Monrovia	Alive	2020-12-21	2020-12-22	Negative			Second Negative	Traveler
C6	Male	42	Montserrado	Central Monrovia	Alive	2021-02-15	2021-02-18	Negative			Third Negative	Traveler
C6	Male	42	Montserrado	Central Monrovia	Alive	2021-03-05	2021-03-06	Negative			Fourth Negative	Traveler
C6	Male	42	Montserrado	Central Monrovia	Alive	2021-04-12	2021-04-13	Negative			Fifth Negative	Traveler
C6	Male	42	Montserrado	Central Monrovia	Alive	2021-04-26	2021-04-30	Negative			Sixth Negative	Traveler
C6	Male	42	Montserrado	Central Monrovia	Alive	2021-06-15	2021-06-30	Positive	1ri	181	Reinfection	Traveler
C6	Male	42	Montserrado	Central Monrovia	Alive	2021-07-03	2021-07-05	Negative			Reinfection First Negative	Traveler
C6	Male	42	Montserrado	Central Monrovia	Alive	2021-07-10	2021-07-11	Positive	2ri		Reinfection Repeat Positive	Traveler
C6	Male	42	Montserrado	Central monrovia	Alive	2021-07-11	2021-07-12	Negative			Reinfection Negative	Traveler
C7	Female	57	Montserrado	Commonwealth	Alive	2020-04-06	2020-04-06	Positive	1		Initial Positive	Volunteer
C7	Female	57	Montserrado	Commonwealth	Alive	2020-04-27	2020-05-02	REPEAT			Repeat Positive	Volunteer
C7	Female	57	Montserrado	Commonwealth	Alive	2020-05-02	2020-05-03	Negative			First Negative	Volunteer
C7	Female	57	Montserrado	Commonwealth	Alive	2020-05-04	2020-05-05	Negative			Second Negative	Volunteer
C7	Female	58	Montserrado	Commonwealth	Alive	2021-06-21	2021-06-29	Positive	1ri	415	Reinfection	Volunteer
C7	Female	58	Montserrado	Commonwealth	Alive	2021-07-08	2021-07-09	Negative			Reinfection First Negative	Volunteer
C8	Female	29	Montserrado	Commonwealth	Alive	2020-06-12	2020-06-14	Positive	1		Initial Positive	Traveler
C8	Female	29	Montserrado	Commonwealth	Alive	2020-07-11	2020-07-13	Negative			First Negative	Traveler
C8	Female	30	Montserrado	Commonwealth	Alive	2020-12-31	2021-01-01	Negative			Second Negative	Traveler
C8	Female	30	Montserrado	Commonwealth	Alive	2021-01-14	2021-01-19	Negative			Third Negative	Traveler
C8	Female	30	Montserrado	Commonwealth	Alive	2021-06-01	2021-06-02	Positive	1ri	325	Reinfection	Traveler
C9	Male	32	Montserrado	Somalia Drive	Alive	2020-04-13	2020-04-14	REPEAT			Negative	Traveler
C9	Male	32	Montserrado	Somalia Drive	Alive	2020-04-15	2020-04-16	Negative			Negative	Traveler
C9	Male	33	Montserrado	Somalia Drive	Alive	2020-11-26	2020-11-29	Positive	1		Initial Positive	Traveler
C9	Male	33	Montserrado	Somalia Drive	Alive	2020-12-04	2020-12-05	Negative			First Negative	Traveler
C9	Male	33	Montserrado	Somalia Drive	Alive	2020-12-07	2020-12-08	Negative			Second Negative	Traveler
C9	Male	33	Montserrado	Somalia Drive	Alive	2021-01-23	2021-01-24	Negative			Third Negative	Traveler
C9	Male	33	Montserrado	Somalia Drive	Alive	2021-06-22	2021-06-23	Positive	1ri	200	Reinfection	Traveler
C9	Male	33	Montserrado	Somalia Drive	Alive	2021-06-19	2021-07-01	Negative			Reinfection First Negative	Traveler
C10	Male	50	Montserrado	Somalia Drive	Alive	2020-12-05	2020-12-06	Positive	1		Initial Positive	Traveler
C10	Male	50	Montserrado	Somalia Drive	Alive	2020-12-15	2020-12-18	Negative			First Negative	Traveler
C10	Male	50	Montserrado	Somalia Drive	Alive	2020-12-30	2021-01-05	Negative			Second Negative	Traveler
C10	Male	51	Montserrado	Somalia Drive	Alive	2021-06-15	2021-06-16	Positive	1ri	182	Reinfection	Traveler
C10	Male	51	Montserrado	Somalia Drive	Alive	2021-06-22	2021-06-23	Negative			Reinfection First Negative	Traveler
C10	Male	51	Montserrado	Somalia Drive	Alive	2021-06-24	2021-06-27	Negative			Reinfection Second Negative	Traveler
C11	Male	57	Montserrado	Somalia Drive	Alive	2020-08-08	2020-08-14	Positive	1		Initial Positive	Volunteer
C11	Male	58	Montserrado	Somalia Drive	Alive	2021-06-06	2021-06-13	Negative			Negative	Volunteer
C11	Male	58	Montserrado	Somalia Drive	Alive	2021-06-24	2021-06-27	Positive	1ri	320	Reinfection	Volunteer
C11	Male	58	Montserrado	Somalia Drive	Alive	2021-07-02	2021-07-04	Negative			Reinfection First Negative	Volunteer
C11	Male	58	Montserrado	Somalia Drive	Alive	2021-07-05	2021-07-06	Negative			Reinfection Second Negative	Volunteer
C12	Female	20	Montserrado	St. Paul Bridge	Alive	2020-10-30	2020-10-31	Positive	1		Initial Positive	Volunteer
C12	Female	20	Montserrado	St. Paul Bridge	Alive	2020-10-30	2020-10-31	Pending			Pending	Volunteer
C12	Female	20	Montserrado	St. Paul Bridge	Alive	2020-11-09	2020-11-10	Negative			First Negative	Volunteer
C12	Female	20	Montserrado	St. Paul Bridge	Alive	2020-11-10	2020-11-11	Negative			Second Negative	Volunteer
C12	Female	21	Montserrado	St. Paul Bridge	Alive	2021-06-28	2021-06-29	Positive	1ri	231	Reinfection	Volunteer
C13	Male	73	Montserrado	St. Paul Bridge	Alive	2020-12-05	2020-12-06	Positive	1		Initial Positive	Traveler
C13	Male	73	Montserrado	St. Paul Bridge	Alive	2021-01-22	2021-01-24	Negative			First Negative	Traveler
C13	Male	73	Montserrado	St. Paul Bridge	Alive	2021-06-26	2021-06-27	Positive	1ri	155	Reinfection	Traveler
C13	Male	73	Montserrado	St. Paul Bridge	Alive	2021-07-10	2021-07-11	Repeat positive	2ri		Reinfection Repeat Positive	Traveler
C13	Male	74	Montserrado	St. Paul Bridge	Alive	2021-07-17	2021-07-18	Negative			Reinfection First Negative	Traveler

## Sheet: Daily_Reinfection_Cases
	Date of Sample collection	Daily Cases	First Infection	Reinfection
	2020-03-13
	2020-03-14
	2020-03-15	1
	2020-03-16	1
	2020-03-17
	2020-03-18
	2020-03-19	1
	2020-03-20
	2020-03-21
	2020-03-22
	2020-03-23
	2020-03-24
	2020-03-25	1
	2020-03-26
	2020-03-27
	2020-03-28
	2020-03-29
	2020-03-30
	2020-03-31	1
	2020-04-01	2
	2020-04-02	3
	2020-04-03	3
	2020-04-04	3
	2020-04-05	3	1
	2020-04-06	10	1
	2020-04-07	4
	2020-04-08	7
	2020-04-09	12
	2020-04-10	1
	2020-04-11	2
	2020-04-12	7
	2020-04-13	12
	2020-04-14	6
	2020-04-15	4
	2020-04-16	4
	2020-04-17	10
	2020-04-18	6
	2020-04-19	4
	2020-04-20
	2020-04-21	5
	2020-04-22	5
	2020-04-23	5
	2020-04-24	7
	2020-04-25	3
	2020-04-26	11
	2020-04-27	6
	2020-04-28	6
	2020-04-29	10
	2020-04-30	2
	2020-05-01	2
	2020-05-02	1
	2020-05-03	2
	2020-05-04	9
	2020-05-05	7
	2020-05-06	10
	2020-05-07	2
	2020-05-08	9
	2020-05-09	4
	2020-05-10
	2020-05-11	2
	2020-05-12	3	1
	2020-05-13	3
	2020-05-14	3
	2020-05-15	4
	2020-05-16	3
	2020-05-17	4
	2020-05-18	5
	2020-05-19	6
	2020-05-20	7
	2020-05-21	4
	2020-05-22	10
	2020-05-23
	2020-05-24	2
	2020-05-25	4
	2020-05-26	5
	2020-05-27	6
	2020-05-28	7
	2020-05-29	26
	2020-05-30	7
	2020-05-31	7
	2020-06-01	18
	2020-06-02	10
	2020-06-03	12
	2020-06-04	5
	2020-06-05	5
	2020-06-06	3
	2020-06-07	3
	2020-06-08	14
	2020-06-09	13
	2020-06-10	16
	2020-06-11	22
	2020-06-12	41	1
	2020-06-13	8
	2020-06-14	11
	2020-06-15	36
	2020-06-16	36
	2020-06-17	30
	2020-06-18	1
	2020-06-19	19
	2020-06-20	19
	2020-06-21	3
	2020-06-22	10
	2020-06-23	36
	2020-06-24	22
	2020-06-25	18
	2020-06-26	29
	2020-06-27	4
	2020-06-28	16
	2020-06-29	35
	2020-06-30	10
	2020-07-01	41
	2020-07-02	14
	2020-07-03	31
	2020-07-04	11
	2020-07-05	24
	2020-07-06	34
	2020-07-07	23
	2020-07-08	1
	2020-07-09	7
	2020-07-10	13
	2020-07-11	24
	2020-07-12	15
	2020-07-13	4
	2020-07-14
	2020-07-15	17
	2020-07-16	7
	2020-07-17	16
	2020-07-18	3
	2020-07-19
	2020-07-20	4
	2020-07-21	11
	2020-07-22	15
	2020-07-23	8
	2020-07-24	6
	2020-07-25	7
	2020-07-26	6
	2020-07-27	3
	2020-07-28	1
	2020-07-29	27
	2020-07-30
	2020-07-31	3
	2020-08-01	12
	2020-08-02	7
	2020-08-03	8
	2020-08-04	3
	2020-08-05	1
	2020-08-06	7
	2020-08-07	2
	2020-08-08	12	1
	2020-08-09
	2020-08-10	2
	2020-08-11
	2020-08-12	3
	2020-08-13	8
	2020-08-14	2
	2020-08-15	2
	2020-08-16
	2020-08-17	7
	2020-08-18	1
	2020-08-19
	2020-08-20	1
	2020-08-21	2
	2020-08-22	3
	2020-08-23
	2020-08-24	3
	2020-08-25	2
	2020-08-26	3
	2020-08-27	1
	2020-08-28	1
	2020-08-29	1
	2020-08-30
	2020-08-31	1
	2020-09-01	4
	2020-09-02	1
	2020-09-03	1
	2020-09-04	2
	2020-09-05
	2020-09-06
	2020-09-07	1
	2020-09-08	1
	2020-09-09
	2020-09-10	6
	2020-09-11	3
	2020-09-12	4
	2020-09-13
	2020-09-14	4
	2020-09-15	2
	2020-09-16
	2020-09-17
	2020-09-18	1
	2020-09-19
	2020-09-20
	2020-09-21	2
	2020-09-22
	2020-09-23
	2020-09-24
	2020-09-25	2
	2020-09-26	3
	2020-09-27	1
	2020-09-28	1
	2020-09-29	3
	2020-09-30	3
	2020-10-01	2
	2020-10-02	2
	2020-10-03	5
	2020-10-04
	2020-10-05	2
	2020-10-06	3
	2020-10-07	3
	2020-10-08	5
	2020-10-09
	2020-10-10
	2020-10-11
	2020-10-12	1
	2020-10-13	4
	2020-10-14
	2020-10-15	2
	2020-10-16	4
	2020-10-17	4
	2020-10-18
	2020-10-19	3
	2020-10-20	4
	2020-10-21	1
	2020-10-22	2
	2020-10-23	21
	2020-10-24
	2020-10-25	3
	2020-10-26	1
	2020-10-27	2
	2020-10-28	3
	2020-10-29	1
	2020-10-30	3	1
	2020-10-31	3
	2020-11-01
	2020-11-02	3	1
	2020-11-03	1
	2020-11-04	2
	2020-11-05	5
	2020-11-06	2
	2020-11-07	10
	2020-11-08	2
	2020-11-09	2
	2020-11-10	6
	2020-11-11	23
	2020-11-12	5
	2020-11-13	12
	2020-11-14	9
	2020-11-15	5
	2020-11-16	9
	2020-11-17	15
	2020-11-18	5
	2020-11-19	2
	2020-11-20	10
	2020-11-21	8
	2020-11-22	7
	2020-11-23	12
	2020-11-24	22	1
	2020-11-25	3
	2020-11-26	12	1
	2020-11-27	11
	2020-11-28	9
	2020-11-29	3
	2020-11-30	8
	2020-12-01	6
	2020-12-02	12
	2020-12-03	9
	2020-12-04	20
	2020-12-05	15	2
	2020-12-06	6
	2020-12-07	27	1
	2020-12-08	3	1
	2020-12-09	10
	2020-12-10	5
	2020-12-11	2
	2020-12-12	3
	2020-12-13
	2020-12-14	3
	2020-12-15	3
	2020-12-16	6
	2020-12-17	1
	2020-12-18	10
	2020-12-19
	2020-12-20	3
	2020-12-21	3
	2020-12-22	1
	2020-12-23	6
	2020-12-24
	2020-12-25	8
	2020-12-26	11
	2020-12-27	5
	2020-12-28	9
	2020-12-29
	2020-12-30	1
	2020-12-31
	2021-01-01	1
	2021-01-02
	2021-01-03
	2021-01-04	3
	2021-01-05	3
	2021-01-06
	2021-01-07	8
	2021-01-08	10
	2021-01-09	6
	2021-01-10	1
	2021-01-11
	2021-01-12	3
	2021-01-13	6
	2021-01-14	9
	2021-01-15	2
	2021-01-16	2
	2021-01-17
	2021-01-18	11
	2021-01-19	3
	2021-01-20
	2021-01-21	6
	2021-01-22	8
	2021-01-23	2
	2021-01-24	3
	2021-01-25	6
	2021-01-26	1
	2021-01-27	1
	2021-01-28	3
	2021-01-29
	2021-01-30	1
	2021-01-31	3
	2021-02-01	10
	2021-02-02	2
	2021-02-03	2
	2021-02-04	3
	2021-02-05	1
	2021-02-06	2
	2021-02-07	2
	2021-02-08	2
	2021-02-09	6
	2021-02-10	4
	2021-02-11	1
	2021-02-12	1
	2021-02-13
	2021-02-14
	2021-02-15	1
	2021-02-16
	2021-02-17	3
	2021-02-18	3
	2021-02-19	3
	2021-02-20	3
	2021-02-21
	2021-02-22	7
	2021-02-23	4
	2021-02-24	4
	2021-02-25	1
	2021-02-26
	2021-02-27	6
	2021-02-28
	2021-03-01	1
	2021-03-02	1
	2021-03-03	2
	2021-03-04	1
	2021-03-05	1
	2021-03-06
	2021-03-07	2
	2021-03-08	2
	2021-03-09	2
	2021-03-10	3
	2021-03-11	4
	2021-03-12	1
	2021-03-13	3
	2021-03-14
	2021-03-15	1
	2021-03-16	1
	2021-03-17	1
	2021-03-18	1
	2021-03-19	1
	2021-03-20
	2021-03-21	3
	2021-03-22	4
	2021-03-23
	2021-03-24
	2021-03-25	1
	2021-03-26	1
	2021-03-27	3
	2021-03-28
	2021-03-29
	2021-03-30	1
	2021-03-31	2
	2021-04-01
	2021-04-02	1
	2021-04-03
	2021-04-04	1
	2021-04-05
	2021-04-06	1
	2021-04-07
	2021-04-08	5
	2021-04-09
	2021-04-10	5
	2021-04-11	1
	2021-04-12
	2021-04-13	2
	2021-04-14
	2021-04-15	1
	2021-04-16	3
	2021-04-17	5
	2021-04-18	4
	2021-04-19	3
	2021-04-20	2
	2021-04-21
	2021-04-22	1
	2021-04-23
	2021-04-24
	2021-04-25
	2021-04-26	7
	2021-04-27
	2021-04-28
	2021-04-29	6
	2021-04-30	1
	2021-05-01
	2021-05-02
	2021-05-03	2
	2021-05-04	2
	2021-05-05	1
	2021-05-06
	2021-05-07
	2021-05-08	5
	2021-05-09	5
	2021-05-10
	2021-05-11
	2021-05-12
	2021-05-13
	2021-05-14	1
	2021-05-15	3
	2021-05-16
	2021-05-17	10
	2021-05-18	4
	2021-05-19	1
	2021-05-20	22
	2021-05-21	1
	2021-05-22	3
	2021-05-23
	2021-05-24	4
	2021-05-25	5
	2021-05-26	1
	2021-05-27	4
	2021-05-28	2
	2021-05-29	5
	2021-05-30	14
	2021-05-31	24
	2021-06-01	15		1
	2021-06-02	3
	2021-06-03	18		1
	2021-06-04	26
	2021-06-05	57
	2021-06-06	19
	2021-06-07	34
	2021-06-08	65
	2021-06-09	52
	2021-06-10	61
	2021-06-11	34
	2021-06-12	55
	2021-06-13	71
	2021-06-14	65
	2021-06-15	174		2
	2021-06-16	126
	2021-06-17	149
	2021-06-18	132
	2021-06-19	100
	2021-06-20	101
	2021-06-21	124		1
	2021-06-22	173		2
	2021-06-23	142
	2021-06-24	136		2
	2021-06-25	77
	2021-06-26	107		2
	2021-06-27	139
	2021-06-28	114		1
	2021-06-29	95
	2021-06-30	95		1
	2021-07-01	98
	2021-07-02	62
	2021-07-03	20
	2021-07-04	15
	2021-07-05	37
	2021-07-06	44
	2021-07-07	45
	2021-07-08	58
	2021-07-09	28
	2021-07-10	69
	2021-07-11	13
	2021-07-12	22
	2021-07-13	24
	2021-07-14	19
	2021-07-15	62
	2021-07-16	7
	2021-07-17	5
	2021-07-18	1
	2021-07-19	9
	2021-07-20	6
	2021-07-21	7
	2021-07-22	6
	2021-07-23	5
	2021-07-24
	2021-07-25	2
	2021-07-26
	2021-07-27
	2021-07-28	3
	2021-07-29	1
	2021-07-30
	2021-07-31

## Sheet: COVID-19_cases-clusters-outlier
FID	SOURCE_ID	Moran	LMiIndex	LMiZScore	LMiPValue	COType	NNeighbors	ZTransform	SpatialLag
1	2	1	0.000181785	0.147469	0.035	LL	107	-0.013484	-0.013484
2	3	1	0.000181785	0.0937446	0.02	LL	102	-0.013484	-0.013484
3	4	1	0.000181785	0.106738	0.02	LL	101	-0.013484	-0.013484
4	5	1	0.000181785	0.0823855	0.02	LL	93	-0.013484	-0.013484
5	6	1	0.000103257	0.281303	0.46		4575	-0.013484	-0.00765914
6	7	1	8.59388e-05	0.214702	0.435		4573	-0.013484	-0.00637455
7	8	1	9.66899e-05	0.211118	0.375		4565	-0.013484	-0.00717202
8	9	1	8.4936e-05	0.260526	0.445		4575	-0.013484	-0.00630017
9	10	1	8.65113e-05	0.331838	0.485		4575	-0.013484	-0.00641701
10	11	1	7.7305e-05	0.304473	0.47		4576	-0.013484	-0.00573414
11	12	1	8.88787e-05	0.258731	0.495		4575	-0.013484	-0.00659262
12	13	1	9.24942e-05	0.151583	0.455		4575	-0.013484	-0.0068608
13	14	1	7.1071e-05	0.213243	0.47		4576	-0.013484	-0.00527173
14	15	1	8.5758e-05	0.339855	0.46		4574	-0.013484	-0.00636114
15	16	1	3.67962e-05	0.114795	0.425		4592	-0.013484	-0.00272938
16	17	1	-2.49185e-05	-0.299568	0.315		4516	-0.013484	0.00184834
17	18	1	1.03348e-05	0.0407019	0.38		4526	-0.013484	-0.000766585
18	19	1	4.09029e-05	0.201063	0.48		4575	-0.013484	-0.00303399
19	20	1	-5.06323e-05	-0.115787	0.15		4503	-0.013484	0.00375567
20	21	1	-5.52846e-05	-0.337794	0.175		4504	-0.013484	0.00410076
21	22	1	-0.00108205	-3.58571	0.02	LH	4502	-0.013484	0.0802614
22	23	1	6.04241e-06	-0.373564	0.275		4508	-0.013484	-0.000448199
23	24	1	5.16816e-05	0.0837707	0.335		4519	-0.013484	-0.00383351
24	25	1	0.000181785	0.0805852	0.025	LL	98	-0.013484	-0.013484
25	26	1	0.000181785	0.143221	0.025	LL	67	-0.013484	-0.013484
26	27	1	0.000181785	0.0878565	0.015	LL	83	-0.013484	-0.013484
27	28	1	0.000181785	0.0814203	0.02	LL	85	-0.013484	-0.013484
28	29	1	0.000181785	0.0790931	0.025	LL	85	-0.013484	-0.013484
29	30	1	0.000181785	0.0831871	0.015	LL	100	-0.013484	-0.013484
30	31	1	0.000181785	0.217206	0.355		1755	-0.013484	-0.013484
31	32	1	-1.07792e-05	0.0654109	0.405		4501	-0.013484	0.00079955
33	34	1	-1.35601e-05	-0.0642229	0.35		4499	-0.013484	0.00100583
35	36	1	-0.00130322	-2.77746	0.02	LH	4495	-0.013484	0.0966667
36	37	1	-0.000228541	-0.827628	0.075		4503	-0.013484	0.0169521
37	38	1	-0.000225732	-1.21733	0.085		4504	-0.013484	0.0167438
38	39	1	-8.93392e-05	-0.332695	0.17		4503	-0.013484	0.00662678
39	40	1	-9.34515e-05	-0.152683	0.225		4495	-0.013484	0.00693181
40	41	1	6.19669e-05	0.0265484	0.17		4495	-0.013484	-0.00459643
41	42	1	-8.54082e-05	-0.169884	0.175		4495	-0.013484	0.00633519
42	43	1	0.000101831	0.220925	0.455		4575	-0.013484	-0.00755333
43	44	1	0.00010351	0.150805	0.46		4574	-0.013484	-0.0076779
44	45	1	0.000104682	0.16587	0.5		4574	-0.013484	-0.00776483
45	46	1	0.000103083	0.312779	0.5		4574	-0.013484	-0.00764624
46	47	1	0.000102672	0.306959	0.455		4574	-0.013484	-0.00761577
47	48	1	0.000105369	0.265273	0.465		4574	-0.013484	-0.00781577
48	49	1	0.000104031	0.26092	0.455		4574	-0.013484	-0.00771653
49	50	1	0.00010514	0.203744	0.495		4574	-0.013484	-0.00779877
50	51	1	8.59265e-05	0.375076	0.455		4574	-0.013484	-0.00637364
51	52	1	8.44126e-05	0.232248	0.48		4575	-0.013484	-0.00626134
52	53	1	7.31383e-05	0.236227	0.485		4575	-0.013484	-0.00542507
53	54	1	1.67447e-05	0.0646503	0.37		4509	-0.013484	-0.00124204
54	55	1	-5.76219e-07	-0.260246	0.35		4519	-0.013484	4.27413e-05
55	56	1	4.38682e-06	-0.072362	0.38		4521	-0.013484	-0.000325395
56	57	1	-3.66761e-06	0.0216681	0.29		4510	-0.013484	0.000272047
57	58	1	6.56481e-05	0.153161	0.355		4519	-0.013484	-0.00486948
58	59	1	-2.5386e-06	0.0480514	0.355		4510	-0.013484	0.000188302
59	60	1	2.14094e-05	0.107722	0.39		4516	-0.013484	-0.00158805
60	61	1	2.05219e-06	-0.108268	0.36		4509	-0.013484	-0.000152222
61	62	1	6.22613e-05	0.0748673	0.39		4519	-0.013484	-0.00461826
62	63	1	-1.19601e-06	0.0483965	0.36		4499	-0.013484	8.87144e-05
63	64	1	4.91452e-06	0.0545738	0.285		4499	-0.013484	-0.000364537
64	65	1	-1.37799e-05	-0.0622551	0.345		4500	-0.013484	0.00102213
65	66	1	-0.000334095	-1.39394	0.065		4495	-0.013484	0.0247817
66	67	1	-0.00107777	-2.73197	0.02	LH	4502	-0.013484	0.0799438
67	68	1	-0.000357541	-1.48759	0.07		4503	-0.013484	0.0265208
68	69	1	-0.000363257	-0.766407	0.065		4503	-0.013484	0.0269448
69	70	1	-0.000218444	-0.720736	0.11		4503	-0.013484	0.0162032
70	71	1	-8.08067e-05	-0.276461	0.165		4503	-0.013484	0.00599388
71	72	1	8.95396e-05	0.135761	0.47		4575	-0.013484	-0.00664164
72	73	1	0.000101376	0.377121	0.475		4575	-0.013484	-0.0075196
73	74	1	8.05557e-05	0.323963	0.48		4576	-0.013484	-0.00597526
74	75	1	8.9896e-05	0.318931	0.445		4574	-0.013484	-0.00666808
75	76	1	8.25755e-05	0.227161	0.405		4576	-0.013484	-0.00612507
76	77	1	0.000107588	0.165393	0.465		4574	-0.013484	-0.00798042
77	78	1	0.00011008	0.229219	0.43		4574	-0.013484	-0.00816526
78	79	1	0.000181785	-1.79769e+308	0.005	LL	2	-0.013484	-0.013484
79	80	1	0.000181785	0.126589	0.025	LL	113	-0.013484	-0.013484
80	81	1	7.7782e-06	-0.012855	0.265		4514	-0.013484	-0.000576952
81	82	1	-0.000245372	-0.678306	0.08		4503	-0.013484	0.0182006
82	83	1	-0.000129071	-0.312379	0.175		4503	-0.013484	0.00957392
83	84	1	0.000101472	0.141834	0.475		4575	-0.013484	-0.0075267
84	85	1	9.96609e-05	0.119661	0.45		4575	-0.013484	-0.0073924
85	86	1	8.64e-05	0.424429	0.47		4575	-0.013484	-0.00640876
86	87	1	8.69759e-05	0.277023	0.465		4576	-0.013484	-0.00645148
87	88	1	0.000100178	0.112929	0.485		4575	-0.013484	-0.00743078
88	89	1	0.00010163	0.334185	0.495		4575	-0.013484	-0.00753849
89	90	1	8.62451e-05	0.28077	0.45		4575	-0.013484	-0.00639727
90	91	1	8.70983e-05	0.166612	0.445		4575	-0.013484	-0.00646055
91	92	1	-0.000358701	-1.83852	0.085		4503	-0.013484	0.0266068
92	93	1	8.87182e-05	0.244551	0.445		4575	-0.013484	-0.00658072
93	94	1	8.63225e-05	0.262111	0.42		4575	-0.013484	-0.00640301
94	95	1	6.69261e-05	0.133552	0.415		4571	-0.013484	-0.00496428
95	96	1	6.4203e-05	0.197256	0.42		4570	-0.013484	-0.00476229
96	97	1	-3.22557e-05	-0.330728	0.33		4514	-0.013484	0.00239258
97	99	1	0.000104786	0.161504	0.435		4574	-0.013484	-0.00777254
98	100	1	0.000102674	0.204821	0.485		4570	-0.013484	-0.00761587
99	101	1	0.000181785	0.0831947	0.025	LL	85	-0.013484	-0.013484
100	102	1	0.000181785	0.0749364	0.015	LL	85	-0.013484	-0.013484
101	103	1	0.000181785	0.0710669	0.01	LL	87	-0.013484	-0.013484
102	104	1	0.000109071	0.197374	0.475		4574	-0.013484	-0.00809036
103	105	1	0.000103678	0.223391	0.465		4575	-0.013484	-0.00769039
104	106	1	0.000101848	0.177138	0.485		4575	-0.013484	-0.00755464
105	107	1	0.0001044	0.213535	0.48		4574	-0.013484	-0.00774393
106	108	1	9.8066e-05	0.207718	0.45		4575	-0.013484	-0.00727409
107	109	1	9.77017e-05	0.138139	0.46		4575	-0.013484	-0.00724707
108	110	1	0.000104116	0.260528	0.5		4575	-0.013484	-0.00772286
109	111	1	0.000106712	0.138413	0.46		4575	-0.013484	-0.00791541
110	112	1	0.000106892	0.255185	0.475		4575	-0.013484	-0.00792878
111	113	1	0.000107581	0.223186	0.435		4575	-0.013484	-0.00797984
112	114	1	-4.59301e-05	-0.364847	0.15		4503	-0.013484	0.00340688
113	115	1	-0.000337252	-1.09829	0.08		4495	-0.013484	0.0250158
114	116	1	-0.000332437	-1.26695	0.095		4495	-0.013484	0.0246587
115	117	1	-0.000345147	-0.494689	0.095		4495	-0.013484	0.0256014
116	118	1	3.12388e-06	-0.0441787	0.37		4504	-0.013484	-0.000231715
117	119	1	-1.2413e-05	-0.149485	0.345		4501	-0.013484	0.000920742
118	120	1	3.53543e-05	0.108053	0.49		4586	-0.013484	-0.00262242
119	121	1	6.14494e-05	0.105315	0.495		4576	-0.013484	-0.00455804
120	122	1	5.73301e-05	0.199812	0.43		4576	-0.013484	-0.00425249
121	123	1	6.28636e-05	0.196316	0.49		4576	-0.013484	-0.00466294
122	124	1	6.51485e-05	0.171386	0.495		4576	-0.013484	-0.00483242
123	125	1	6.60361e-05	0.127887	0.5		4576	-0.013484	-0.00489826
124	126	1	6.9605e-05	0.151139	0.495		4576	-0.013484	-0.00516298
125	127	1	6.41911e-05	0.194101	0.495		4576	-0.013484	-0.0047614
126	128	1	6.80926e-05	0.139649	0.495		4576	-0.013484	-0.0050508
127	129	1	4.78711e-05	0.151028	0.49		4576	-0.013484	-0.00355086
128	130	1	5.16347e-05	0.173101	0.455		4576	-0.013484	-0.00383003
129	131	1	4.64314e-05	0.180269	0.44		4576	-0.013484	-0.00344407
130	132	1	0.000181785	0.0710669	0.01	LL	32	-0.013484	-0.013484
131	133	1	0.000181785	-1.79769e+308	0.005	LL	97	-0.013484	-0.013484
132	134	1	0.000181785	0.0881894	0.025	LL	94	-0.013484	-0.013484
133	135	1	0.000181785	0.128749	0.04	LL	101	-0.013484	-0.013484
134	136	1	0.000181785	0.0805281	0.02	LL	101	-0.013484	-0.013484
135	137	1	0.000181785	0.123699	0.02	LL	100	-0.013484	-0.013484
136	138	1	-0.000158531	-0.237438	0.18		4495	-0.013484	0.0117591
137	139	1	-0.000152925	-0.558104	0.2		4495	-0.013484	0.0113432
138	140	1	9.4816e-05	0.277267	0.435		4575	-0.013484	-0.00703302
139	141	1	9.81861e-05	0.222519	0.47		4575	-0.013484	-0.007283
140	142	1	9.61518e-05	0.151199	0.455		4575	-0.013484	-0.0071321
141	143	1	0.000100645	0.236613	0.48		4575	-0.013484	-0.00746539
142	144	1	8.72139e-05	0.181328	0.465		4575	-0.013484	-0.00646913
143	145	1	9.0045e-05	0.291217	0.495		4575	-0.013484	-0.00667913
144	146	1	8.67603e-05	0.191539	0.415		4575	-0.013484	-0.00643549
145	147	1	8.98602e-05	0.238292	0.44		4575	-0.013484	-0.00666542
146	148	1	8.9247e-05	0.321094	0.48		4575	-0.013484	-0.00661994
147	149	1	0.000106101	0.242816	0.47		4576	-0.013484	-0.00787006
148	150	1	0.000103325	0.408662	0.465		4574	-0.013484	-0.00766415
149	151	1	0.000102422	0.148951	0.495		4574	-0.013484	-0.00759719
150	152	1	0.000100258	0.173862	0.5		4574	-0.013484	-0.0074367
151	153	1	0.000100141	0.173306	0.47		4574	-0.013484	-0.00742801
152	154	1	9.80575e-05	0.259255	0.49		4574	-0.013484	-0.00727346
153	155	1	0.000101505	0.295343	0.475		4574	-0.013484	-0.0075292
154	156	1	9.91876e-05	0.302018	0.485		4574	-0.013484	-0.00735728
155	157	1	6.49365e-05	0.328066	0.465		4574	-0.013484	-0.00481669
156	158	1	-1.80196e-05	-0.109643	0.295		4500	-0.013484	0.00133661
157	159	1	0.000181785	0.0723414	0.015	LL	101	-0.013484	-0.013484
158	160	1	0.000181785	0.155622	0.03	LL	94	-0.013484	-0.013484
159	161	1	0.000181785	-1.79769e+308	0.005	LL	43	-0.013484	-0.013484
160	162	1	0.000181785	-1.79769e+308	0.005	LL	36	-0.013484	-0.013484
161	163	1	0.000181785	0.0710669	0.01	LL	46	-0.013484	-0.013484
162	164	1	0.000181785	0.0958411	0.02	LL	41	-0.013484	-0.013484
163	165	1	0.000181785	0.0890089	0.015	LL	39	-0.013484	-0.013484
164	166	1	0.000181785	0.0834157	0.015	LL	53	-0.013484	-0.013484
165	167	1	0.000181785	0.1303	0.03	LL	43	-0.013484	-0.013484
166	168	1	0.000181785	0.0858939	0.02	LL	49	-0.013484	-0.013484
167	169	1	0.000181785	-1.79769e+308	0.005	LL	49	-0.013484	-0.013484
168	170	1	0.000181785	0.0741734	0.015	LL	93	-0.013484	-0.013484
169	171	1	0.000181785	0.0710669	0.01	LL	74	-0.013484	-0.013484
170	172	1	0.000181785	0.0710669	0.01	LL	73	-0.013484	-0.013484
171	173	1	0.000181785	0.10462	0.02	LL	74	-0.013484	-0.013484
172	174	1	0.000181785	0.123476	0.02	LL	74	-0.013484	-0.013484
173	175	1	0.000181785	0.129119	0.03	LL	73	-0.013484	-0.013484
174	176	1	0.000181785	0.100752	0.015	LL	25	-0.013484	-0.013484
175	177	1	0.000181785	0.0710669	0.01	LL	59	-0.013484	-0.013484
176	178	1	0.000181785	0.100747	0.015	LL	58	-0.013484	-0.013484
177	179	1	0.000181785	0.12919	0.03	LL	64	-0.013484	-0.013484
178	180	1	0.000181785	0.100751	0.015	LL	152	-0.013484	-0.013484
179	181	1	0.000181785	-1.79769e+308	0.005	LL	12	-0.013484	-0.013484
180	182	1	0.000181785	-1.79769e+308	0.005	LL	12	-0.013484	-0.013484
181	183	1	0.000181785	0.0798466	0.02	LL	85	-0.013484	-0.013484
182	184	1	0.000181785	0.0841152	0.03	LL	85	-0.013484	-0.013484
183	185	1	0.000181785	0.0959556	0.015	LL	95	-0.013484	-0.013484
184	186	1	0.000181785	0.0710669	0.01	LL	35	-0.013484	-0.013484
185	187	1	0.000181785	0.0906105	0.015	LL	23	-0.013484	-0.013484
186	188	1	0.000181785	0.100279	0.015	LL	49	-0.013484	-0.013484
187	189	1	0.000181785	0.121906	0.02	LL	39	-0.013484	-0.013484
188	190	1	0.000181785	0.122419	0.02	LL	50	-0.013484	-0.013484
189	191	1	0.000181785	0.175796	0.035	LL	69	-0.013484	-0.013484
190	192	1	0.000181785	0.0763044	0.015	LL	59	-0.013484	-0.013484
191	193	1	-0.000367098	-0.523262	0.085		4495	-0.013484	0.0272296
192	194	1	-0.000300137	-0.573491	0.075		4495	-0.013484	0.0222628
193	195	1	-0.000631437	-1.15238	0.075		4495	-0.013484	0.0468371
194	196	1	-0.00057215	-2.35411	0.055		4495	-0.013484	0.0424395
195	197	1	-0.000627113	-1.85739	0.06		4495	-0.013484	0.0465164
196	198	1	-0.00056999	-1.16986	0.07		4495	-0.013484	0.0422793
197	199	1	-0.000580152	-2.07222	0.075		4495	-0.013484	0.0430331
198	200	1	-0.000698652	-1.73734	0.04	LH	4495	-0.013484	0.0518228
199	201	1	-0.000710675	-1.30514	0.065		4495	-0.013484	0.0527146
200	202	1	-0.000924969	-2.13465	0.045	LH	4495	-0.013484	0.06861
201	203	1	-0.00193232	-3.03601	0.01	LH	4497	-0.013484	0.143331
202	204	1	-0.00309655	-4.32454	0.015	LH	4496	-0.013484	0.229688
203	205	1	-0.00114442	-2.42744	0.035	LH	4497	-0.013484	0.0848878
204	206	1	-0.000903209	-2.08384	0.04	LH	4500	-0.013484	0.066996
205	207	1	-0.00426141	-11.9591	0.005	LH	4497	-0.013484	0.316092
206	208	1	-0.00758176	-17.1662	0.005	LH	4497	-0.013484	0.562381
207	209	1	-0.00093137	-1.84667	0.055		4500	-0.013484	0.0690848
208	210	1	-0.00142773	-3.8878	0.015	LH	4497	-0.013484	0.105902
209	211	1	-0.00286339	-7.05183	0.01	LH	4500	-0.013484	0.212393
210	212	1	-0.00254409	-3.51106	0.015	LH	4501	-0.013484	0.188709
211	213	1	-0.00129545	-6.16676	0.01	LH	4497	-0.013484	0.0960905
212	214	1	-0.00413178	-10.2827	0.01	LH	4500	-0.013484	0.306477
213	215	1	-0.000153541	-0.0153985	0.1		4495	-0.013484	0.011389
214	216	1	-0.000156163	-0.272687	0.095		4495	-0.013484	0.0115834
215	217	1	-0.00128471	-2.98845	0.01	LH	4502	-0.013484	0.0952941
216	218	1	-0.00045488	-2.35711	0.04	LH	4503	-0.013484	0.0337409
217	219	1	-0.000185349	-0.334035	0.09		4495	-0.013484	0.0137483
218	220	1	-0.000212956	-0.230812	0.11		4495	-0.013484	0.0157961
219	221	1	-0.000214024	-0.145631	0.145		4495	-0.013484	0.0158753
220	222	1	-0.000169719	-0.681724	0.11		4495	-0.013484	0.012589
221	223	1	-0.000231692	-0.38687	0.1		4495	-0.013484	0.0171858
222	224	1	-0.00033368	-1.49182	0.08		4495	-0.013484	0.0247509
223	225	1	-0.00041837	-1.62223	0.08		4502	-0.013484	0.0310328
224	226	1	-0.00034999	-0.943448	0.075		4495	-0.013484	0.0259607
225	227	1	-0.000249915	-0.72156	0.085		4503	-0.013484	0.0185376
226	228	1	4.61152e-05	0.0988355	0.22		4495	-0.013484	-0.00342062
227	229	1	-0.000954897	-2.44799	0.05	LH	4501	-0.013484	0.07083
228	230	1	-0.000596355	-1.32774	0.06		4502	-0.013484	0.0442349
229	231	1	-0.000627391	-0.455878	0.05	LH	4499	-0.013484	0.046537
230	232	1	-0.000225765	-0.663251	0.085		4503	-0.013484	0.0167462
231	233	1	-0.000642177	-1.20685	0.055		4501	-0.013484	0.0476338
232	234	1	-0.000273007	-1.45156	0.05	LH	4503	-0.013484	0.0202504
233	235	1	-0.000340805	-0.962257	0.085		4503	-0.013484	0.0252794
234	236	1	-0.000454378	-1.79857	0.08		4503	-0.013484	0.0337037
235	237	1	-0.000298605	-0.747278	0.12		4503	-0.013484	0.0221492
236	238	1	-0.000373539	-0.823079	0.07		4503	-0.013484	0.0277075
237	239	1	-0.000292388	-1.15054	0.07		4503	-0.013484	0.021688
238	240	1	-0.00122864	-1.23106	0.03	LH	4502	-0.013484	0.091135
239	241	1	-0.000219735	-1.47174	0.09		4504	-0.013484	0.016299
240	242	1	-0.000264605	-0.734808	0.07		4503	-0.013484	0.0196272
241	243	1	-0.000301388	-0.58322	0.07		4503	-0.013484	0.0223556
242	244	1	-0.000310778	-1.09011	0.06		4503	-0.013484	0.0230521
243	245	1	-0.000269287	-0.646498	0.115		4503	-0.013484	0.0199745
244	246	1	-0.000285959	-1.52226	0.075		4503	-0.013484	0.0212112
245	247	1	-0.000335836	-0.627512	0.09		4503	-0.013484	0.0249108
246	248	1	-4.11614e-05	-0.201026	0.145		4503	-0.013484	0.00305317
247	249	1	-9.71916e-05	-0.485429	0.11		4504	-0.013484	0.00720923
248	250	1	-6.19582e-05	-0.176339	0.14		4503	-0.013484	0.00459578
249	251	1	-9.82068e-05	-0.338163	0.22		4504	-0.013484	0.00728454
250	252	1	-5.66403e-05	-0.0800563	0.19		4504	-0.013484	0.00420132
251	253	1	-0.000122662	-0.646508	0.075		4503	-0.013484	0.00909851
252	254	1	-4.81925e-05	-0.153306	0.195		4503	-0.013484	0.0035747
253	255	1	-0.000196319	-0.51804	0.135		4503	-0.013484	0.014562
254	256	1	-0.000175892	-0.815654	0.095		4503	-0.013484	0.0130469
255	257	1	-6.41007e-05	-0.0834155	0.215		4503	-0.013484	0.0047547
256	258	1	-0.000150821	-0.367355	0.1		4503	-0.013484	0.0111872
257	259	1	-0.00021643	-0.64731	0.11		4503	-0.013484	0.0160538
258	260	1	-9.63313e-05	-0.620233	0.14		4503	-0.013484	0.00714542
259	261	1	-6.46835e-05	-0.954072	0.165		4503	-0.013484	0.00479793
260	262	1	-0.000146776	-0.161589	0.185		4495	-0.013484	0.0108872
261	263	1	-0.000152325	-1.00532	0.155		4495	-0.013484	0.0112988
262	264	1	-0.000164576	-0.766929	0.165		4495	-0.013484	0.0122075
263	265	1	-0.000145637	-0.524964	0.13		4495	-0.013484	0.0108027
264	266	1	-0.000150801	-1.16372	0.17		4495	-0.013484	0.0111857
265	267	1	-6.57026e-05	0.0338604	0.26		4495	-0.013484	0.00487352
266	268	1	-6.73958e-05	-0.172765	0.19		4495	-0.013484	0.00499912
267	269	1	-0.000246548	-1.43497	0.06		4495	-0.013484	0.0182878
268	270	1	-0.000129111	-0.288488	0.165		4495	-0.013484	0.0095769
269	271	1	-5.52963e-05	-0.339787	0.18		4495	-0.013484	0.00410163
270	272	1	1.51394e-05	-0.0860953	0.215		4495	-0.013484	-0.00112297
271	273	1	3.18384e-05	0.0792711	0.235		4495	-0.013484	-0.00236163
272	274	1	6.95965e-06	-0.0416156	0.195		4495	-0.013484	-0.000516235
273	275	1	1.65399e-05	-0.101499	0.155		4495	-0.013484	-0.00122685
274	276	1	2.26483e-05	0.0181723	0.2		4495	-0.013484	-0.00167995
275	277	1	2.00311e-05	0.00825256	0.22		4495	-0.013484	-0.00148581
276	278	1	1.47751e-05	0.049843	0.2		4495	-0.013484	-0.00109595
277	279	1	8.41673e-06	0.0155748	0.21		4495	-0.013484	-0.000624315
278	280	1	4.8621e-05	0.171809	0.185		4495	-0.013484	-0.00360649
279	281	1	4.11837e-05	0.0698699	0.23		4495	-0.013484	-0.00305482
280	282	1	-2.15297e-06	-0.154759	0.155		4495	-0.013484	0.000159697
281	283	1	2.45017e-05	0.0563514	0.22		4495	-0.013484	-0.00181742
282	284	1	2.83363e-05	0.0961115	0.22		4495	-0.013484	-0.00210186
283	285	1	2.12803e-05	0.0197411	0.19		4495	-0.013484	-0.00157848
284	286	1	6.84247e-06	-0.0287671	0.225		4495	-0.013484	-0.000507543
285	287	1	-4.1262e-06	0.0028607	0.26		4495	-0.013484	0.000306063
286	288	1	-4.49388e-06	0.0505281	0.24		4495	-0.013484	0.000333336
287	289	1	-8.18482e-07	0.0859944	0.245		4495	-0.013484	6.07113e-05
288	290	1	6.33878e-06	-0.100351	0.23		4495	-0.013484	-0.000470182
289	291	1	1.69035e-06	0.119917	0.28		4495	-0.013484	-0.000125383
290	292	1	7.9875e-06	0.0553516	0.235		4495	-0.013484	-0.000592477
291	293	1	1.32521e-06	0.00336567	0.29		4495	-0.013484	-9.8298e-05
292	294	1	-7.79459e-06	-0.320682	0.24		4495	-0.013484	0.000578167
293	295	1	-4.87598e-06	-0.0585834	0.205		4495	-0.013484	0.000361678
294	296	1	-2.39413e-06	-0.0171776	0.26		4499	-0.013484	0.000177586
295	297	1	-2.84281e-05	0.0231117	0.34		4499	-0.013484	0.00210867
296	298	1	-1.21451e-05	-0.050216	0.325		4500	-0.013484	0.000900865
297	299	1	-1.7512e-05	0.0299697	0.355		4500	-0.013484	0.00129896
298	300	1	-3.82078e-06	0.0404382	0.35		4505	-0.013484	0.000283408
299	301	1	-7.81179e-06	-0.145933	0.385		4508	-0.013484	0.000579443
300	302	1	2.72809e-06	-0.109772	0.345		4508	-0.013484	-0.000202358
301	303	1	1.23565e-06	-0.0187851	0.325		4504	-0.013484	-9.16551e-05
302	304	1	2.53178e-06	-0.0592098	0.385		4504	-0.013484	-0.000187796
303	305	1	3.18387e-05	-0.00670755	0.335		4504	-0.013484	-0.00236165
304	306	1	6.9106e-05	0.159348	0.425		4532	-0.013484	-0.00512597
305	307	1	7.05508e-05	0.134113	0.38		4533	-0.013484	-0.00523314
306	308	1	5.30711e-05	0.0950235	0.335		4531	-0.013484	-0.00393657
307	309	1	7.62642e-05	0.185982	0.34		4533	-0.013484	-0.00565693
308	310	1	6.36496e-05	0.173479	0.305		4531	-0.013484	-0.00472124
309	311	1	4.96836e-05	0.132686	0.42		4540	-0.013484	-0.00368531
310	312	1	5.03044e-05	0.155439	0.4		4536	-0.013484	-0.00373135
311	313	1	6.21478e-05	0.149133	0.39		4536	-0.013484	-0.00460984
312	314	1	5.18506e-05	0.170372	0.43		4532	-0.013484	-0.00384605
313	315	1	-2.25334e-05	-0.0152798	0.22		4505	-0.013484	0.00167143
314	316	1	-1.02782e-05	0.0732602	0.365		4501	-0.013484	0.00076239
315	317	1	-1.54308e-05	0.0489056	0.37		4501	-0.013484	0.00114459
316	318	1	-6.30982e-06	-0.204079	0.36		4502	-0.013484	0.000468034
317	319	1	-1.41802e-05	-0.212459	0.29		4501	-0.013484	0.00105182
318	320	1	-9.08408e-06	-0.0436418	0.37		4501	-0.013484	0.000673816
319	321	1	2.76758e-06	0.0210162	0.375		4512	-0.013484	-0.000205287
320	322	1	6.30453e-06	0.0594549	0.42		4511	-0.013484	-0.000467642
321	323	1	3.89227e-07	-0.337642	0.5		4576	-0.013484	-2.88711e-05
322	324	1	3.34707e-07	-0.145356	0.42		4576	-0.013484	-2.4827e-05
323	325	1	1.43892e-05	0.0450516	0.495		4548	-0.013484	-0.00106732
324	326	1	1.27714e-05	-0.0659462	0.48		4540	-0.013484	-0.000947322
325	327	1	1.11151e-05	-0.0671541	0.5		4540	-0.013484	-0.000824468
326	328	1	1.31464e-05	-0.0049666	0.455		4587	-0.013484	-0.000975143
327	329	1	8.63361e-06	0.0748591	0.4		4589	-0.013484	-0.000640402
328	330	1	2.80252e-05	0.104236	0.395		4508	-0.013484	-0.00207878
329	331	1	1.91829e-05	0.0978752	0.355		4507	-0.013484	-0.0014229
330	332	1	-7.38999e-06	-0.0540033	0.34		4508	-0.013484	0.000548156
331	333	1	1.31094e-05	0.0741325	0.33		4507	-0.013484	-0.000972392
332	334	1	-1.07534e-05	0.0301996	0.275		4506	-0.013484	0.000797639
333	335	1	8.01891e-07	-0.0191207	0.29		4509	-0.013484	-5.94807e-05
334	336	1	-6.58846e-06	0.0455429	0.235		4507	-0.013484	0.000488702
335	337	1	1.73122e-05	0.128816	0.275		4509	-0.013484	-0.00128414
336	338	1	-5.08631e-05	-0.143892	0.28		4499	-0.013484	0.0037728
337	339	1	-2.53578e-05	-0.252734	0.265		4507	-0.013484	0.00188092
338	340	1	-1.46156e-05	-0.298204	0.25		4506	-0.013484	0.00108412
339	341	1	-9.3357e-06	-0.335497	0.295		4506	-0.013484	0.00069248
340	342	1	-7.98216e-05	-0.61733	0.23		4499	-0.013484	0.0059208
341	343	1	-4.64418e-05	-0.432198	0.18		4506	-0.013484	0.00344484
342	344	1	-6.46717e-05	-0.314367	0.12		4506	-0.013484	0.00479705
343	345	1	-2.44689e-05	-0.0526653	0.36		4507	-0.013484	0.00181499
344	346	1	-6.58282e-06	-0.015291	0.24		4506	-0.013484	0.000488284
345	347	1	-1.67649e-05	0.053755	0.3		4507	-0.013484	0.00124355
346	348	1	-3.95913e-05	-0.494418	0.215		4504	-0.013484	0.0029367
347	349	1	-3.25805e-05	-0.0681842	0.26		4506	-0.013484	0.00241667
348	350	1	-3.42205e-05	-0.325344	0.28		4507	-0.013484	0.00253832
349	351	1	2.60194e-06	-0.218968	0.29		4510	-0.013484	-0.000193
350	352	1	-5.22383e-07	0.0171073	0.365		4510	-0.013484	3.8748e-05
351	353	1	-6.58318e-06	-0.489124	0.3		4510	-0.013484	0.00048831
352	354	1	-4.19779e-05	-0.432526	0.17		4506	-0.013484	0.00311373
353	355	1	3.89512e-05	0.108276	0.335		4517	-0.013484	-0.00288923
354	356	1	6.3056e-05	0.0992164	0.38		4519	-0.013484	-0.00467721
355	357	1	6.2653e-05	0.0598042	0.39		4519	-0.013484	-0.00464731
356	358	1	6.34831e-05	0.157195	0.38		4519	-0.013484	-0.00470889
357	359	1	6.01525e-05	0.0453026	0.345		4519	-0.013484	-0.00446184
358	360	1	0.000137914	-0.000808836	0.33		4518	-0.013484	-0.0102298
359	361	1	2.3973e-05	-0.0301948	0.37		4517	-0.013484	-0.00177821
360	362	1	5.18626e-05	0.0987816	0.405		4509	-0.013484	-0.00384694
361	363	1	1.4743e-05	0.0840336	0.355		4509	-0.013484	-0.00109357
362	364	1	3.55341e-05	0.0405329	0.37		4510	-0.013484	-0.00263576
363	365	1	2.67937e-05	-0.0488564	0.395		4519	-0.013484	-0.00198744
364	366	1	0.000181785	0.245122	0.3		1772	-0.013484	-0.013484
365	367	1	0.000181785	0.180021	0.23		1348	-0.013484	-0.013484
366	368	1	2.69545e-05	0.121155	0.365		4597	-0.013484	-0.00199936
367	369	1	3.02494e-05	0.0831955	0.345		4597	-0.013484	-0.00224376
368	370	1	3.38741e-05	0.0112581	0.385		4597	-0.013484	-0.00251263
369	371	1	3.80079e-05	0.076524	0.375		4597	-0.013484	-0.00281925
370	372	1	3.03684e-05	-0.139799	0.45		4597	-0.013484	-0.00225259
371	373	1	3.00092e-05	0.0592761	0.43		4597	-0.013484	-0.00222595
372	374	1	4.02286e-05	0.0844734	0.375		4597	-0.013484	-0.00298398
373	375	1	4.20361e-05	-0.105707	0.435		4595	-0.013484	-0.00311805
374	376	1	4.61619e-05	0.073434	0.38		4597	-0.013484	-0.00342408
375	377	1	5.78646e-05	0.0298505	0.38		4596	-0.013484	-0.00429214
376	378	1	4.6288e-05	0.06566	0.43		4595	-0.013484	-0.00343343
377	379	1	3.52185e-05	-0.0151411	0.39		4595	-0.013484	-0.00261235
378	380	1	5.41133e-05	0.078351	0.38		4597	-0.013484	-0.00401388
379	381	1	5.85783e-05	0.0777328	0.41		4596	-0.013484	-0.00434507
380	382	1	2.33864e-05	0.118969	0.385		4597	-0.013484	-0.0017347
381	383	1	0.000181785	0.0840104	0.3		1754	-0.013484	-0.013484
382	384	1	0.000181785	0.492857	0.345		1750	-0.013484	-0.013484
383	385	1	0.000181785	0.110213	0.27		1353	-0.013484	-0.013484
384	386	1	0.000181785	0.197374	0.345		1681	-0.013484	-0.013484
385	387	1	0.000181785	0.719884	0.36		2089	-0.013484	-0.013484
386	388	1	-0.00028071	-0.934496	0.1		4503	-0.013484	0.0208218
387	389	1	-0.00026182	-1.13779	0.075		4503	-0.013484	0.0194206
388	390	1	-7.31314e-05	-0.232962	0.18		4503	-0.013484	0.00542455
389	391	1	-6.02018e-05	-0.356684	0.165		4503	-0.013484	0.00446549
390	392	1	-5.35861e-05	-0.302896	0.185		4504	-0.013484	0.00397478
391	393	1	-5.09151e-05	-0.175551	0.19		4504	-0.013484	0.00377665
392	394	1	2.08841e-05	0.0559935	0.205		4495	-0.013484	-0.00154909
393	395	1	9.93996e-06	-0.0577745	0.205		4495	-0.013484	-0.000737301
394	396	1	-5.7753e-05	-0.214728	0.2		4495	-0.013484	0.00428386
395	397	1	1.60842e-05	-0.148162	0.175		4495	-0.013484	-0.00119305
396	398	1	2.71511e-05	0.0363546	0.255		4495	-0.013484	-0.00201394
397	399	1	1.58296e-05	0.114625	0.205		4495	-0.013484	-0.00117417
398	400	1	1.57007e-05	0.0670678	0.215		4495	-0.013484	-0.00116461
399	401	1	-1.21654e-05	-0.196128	0.27		4499	-0.013484	0.000902373
400	402	1	-1.19025e-05	-0.271383	0.305		4500	-0.013484	0.00088287
401	403	1	-1.41819e-05	-0.380998	0.325		4510	-0.013484	0.00105195
402	404	1	-1.39277e-05	-0.104725	0.34		4512	-0.013484	0.00103309
403	405	1	-4.68767e-05	-0.317448	0.3		4507	-0.013484	0.0034771
404	407	1	2.93555e-06	0.0388983	0.315		4506	-0.013484	-0.000217746
405	408	1	3.68416e-05	0.174205	0.405		4578	-0.013484	-0.00273274
406	409	1	4.63197e-05	0.0860978	0.48		4577	-0.013484	-0.00343578
407	410	1	3.74882e-05	0.232222	0.485		4576	-0.013484	-0.0027807
408	411	1	4.52358e-05	0.169866	0.495		4576	-0.013484	-0.00335539
409	412	1	3.82197e-05	0.155678	0.48		4575	-0.013484	-0.00283496
410	413	1	6.21841e-05	0.171171	0.44		4576	-0.013484	-0.00461253
411	414	1	7.05098e-05	0.303977	0.485		4576	-0.013484	-0.0052301
412	415	1	5.96593e-05	0.159432	0.465		4576	-0.013484	-0.00442525
413	416	1	5.83387e-05	0.370245	0.485		4576	-0.013484	-0.0043273
414	417	1	7.63995e-05	0.245964	0.47		4576	-0.013484	-0.00566697
415	419	1	6.49487e-05	0.225941	0.475		4575	-0.013484	-0.0048176
416	420	1	6.14141e-05	0.282165	0.485		4575	-0.013484	-0.00455542
417	421	1	6.54491e-05	0.312842	0.46		4573	-0.013484	-0.00485472
418	422	1	5.18968e-05	0.176563	0.5		4565	-0.013484	-0.00384947
419	423	1	2.49164e-05	0.0125816	0.385		4557	-0.013484	-0.00184819
420	424	1	1.15046e-05	-0.00759819	0.385		4552	-0.013484	-0.000853358
421	425	1	1.02503e-05	-0.0366615	0.355		4550	-0.013484	-0.000760322
422	426	1	-2.99626e-05	-0.365137	0.28		4513	-0.013484	0.00222249
423	427	1	-2.80986e-05	-0.240943	0.345		4515	-0.013484	0.00208423
424	428	1	5.37627e-05	0.353408	0.445		4576	-0.013484	-0.00398787
425	429	1	5.38965e-05	0.380624	0.42		4576	-0.013484	-0.00399779
426	430	1	7.04073e-05	0.333731	0.485		4576	-0.013484	-0.0052225
427	431	1	6.95116e-05	0.258387	0.45		4576	-0.013484	-0.00515605
428	432	1	8.83515e-05	0.32779	0.49		4576	-0.013484	-0.00655352
429	433	1	6.0091e-05	0.23511	0.49		4576	-0.013484	-0.00445728
430	434	1	7.73348e-05	0.18674	0.4		4559	-0.013484	-0.00573635
431	435	1	7.6536e-05	0.188276	0.38		4559	-0.013484	-0.0056771
432	436	1	8.17748e-05	0.148165	0.415		4560	-0.013484	-0.00606568
433	438	1	0.000102341	0.192724	0.425		4562	-0.013484	-0.00759121
434	440	1	8.85927e-05	0.237178	0.455		4566	-0.013484	-0.00657141
435	441	1	9.58594e-05	0.254354	0.41		4566	-0.013484	-0.00711041
436	442	1	9.65041e-05	0.120319	0.49		4566	-0.013484	-0.00715824
437	443	1	9.28016e-05	0.286281	0.475		4567	-0.013484	-0.0068836
438	444	1	7.59073e-05	0.275899	0.445		4560	-0.013484	-0.00563046
439	445	1	6.97765e-05	0.270644	0.415		4560	-0.013484	-0.00517571
440	446	1	7.47051e-05	0.169454	0.455		4560	-0.013484	-0.00554129
441	447	1	7.5179e-05	0.318481	0.485		4560	-0.013484	-0.00557644
442	448	1	7.26812e-05	0.223544	0.41		4560	-0.013484	-0.00539116
443	449	1	7.57806e-05	0.251104	0.405		4560	-0.013484	-0.00562106
444	450	1	8.50443e-05	0.235038	0.43		4566	-0.013484	-0.0063082
445	451	1	8.17346e-05	0.20279	0.425		4563	-0.013484	-0.0060627
446	452	1	0.000111617	0.106243	0.48		4561	-0.013484	-0.00827925
447	453	1	0.000116292	0.115205	0.455		4561	-0.013484	-0.008626
448	454	1	0.000106923	0.117582	0.415		4565	-0.013484	-0.00793109
449	455	1	0.000109785	0.140509	0.4		4565	-0.013484	-0.00814339
450	456	1	0.000111288	0.145838	0.485		4565	-0.013484	-0.00825482
451	457	1	0.000103159	0.208167	0.45		4567	-0.013484	-0.00765185
452	458	1	9.91694e-05	0.222039	0.43		4572	-0.013484	-0.00735594
453	459	1	0.000104339	0.162837	0.415		4566	-0.013484	-0.00773936
454	460	1	0.000101053	0.219184	0.415		4569	-0.013484	-0.00749562
455	461	1	8.75272e-05	0.297531	0.485		4573	-0.013484	-0.00649237
456	462	1	8.57681e-05	0.295161	0.48		4573	-0.013484	-0.00636189
457	463	1	0.00010242	0.206001	0.47		4573	-0.013484	-0.00759708
458	464	1	0.000103327	0.190526	0.455		4573	-0.013484	-0.00766435
459	465	1	0.000102967	0.238491	0.465		4573	-0.013484	-0.00763766
460	466	1	0.000103097	0.268924	0.475		4573	-0.013484	-0.00764724
461	467	1	0.000104997	0.121753	0.45		4574	-0.013484	-0.00778822
462	468	1	0.000107006	0.160927	0.45		4574	-0.013484	-0.00793725
463	469	1	9.30148e-05	0.256163	0.48		4574	-0.013484	-0.00689941
464	470	1	8.38191e-05	0.249718	0.455		4574	-0.013484	-0.00621732
465	471	1	8.83039e-05	0.274862	0.47		4574	-0.013484	-0.00654998
466	472	1	8.89834e-05	0.235934	0.43		4574	-0.013484	-0.00660038
467	473	1	9.12027e-05	0.341136	0.47		4574	-0.013484	-0.006765
468	474	1	9.20283e-05	0.264519	0.495		4574	-0.013484	-0.00682625
469	475	1	9.14666e-05	0.256482	0.46		4574	-0.013484	-0.00678457
470	476	1	9.20294e-05	0.255771	0.445		4574	-0.013484	-0.00682633
471	477	1	9.08771e-05	0.20134	0.445		4574	-0.013484	-0.00674085
472	478	1	9.37249e-05	0.25896	0.485		4574	-0.013484	-0.00695209
473	479	1	0.000101706	0.230005	0.45		4574	-0.013484	-0.0075441
474	480	1	0.000109078	0.237949	0.49		4574	-0.013484	-0.00809093
475	481	1	0.000110036	0.23209	0.465		4574	-0.013484	-0.00816196
476	482	1	0.00010683	0.276954	0.5		4574	-0.013484	-0.00792416
477	483	1	9.76864e-05	0.229446	0.465		4574	-0.013484	-0.00724593
478	484	1	9.70212e-05	0.134439	0.495		4574	-0.013484	-0.00719659
479	485	1	9.91278e-05	0.275549	0.475		4574	-0.013484	-0.00735285
480	486	1	9.81055e-05	0.237356	0.5		4574	-0.013484	-0.00727703
481	487	1	9.74151e-05	0.302005	0.445		4574	-0.013484	-0.00722581
482	488	1	9.43732e-05	0.163265	0.47		4574	-0.013484	-0.00700018
483	489	1	9.68476e-05	0.247758	0.49		4574	-0.013484	-0.00718372
484	490	1	9.2703e-05	0.257663	0.46		4575	-0.013484	-0.00687629
485	491	1	8.86143e-05	0.253688	0.43		4574	-0.013484	-0.00657301
486	492	1	9.21096e-05	0.227162	0.47		4575	-0.013484	-0.00683227
487	493	1	8.67436e-05	0.367964	0.455		4573	-0.013484	-0.00643425
488	494	1	8.22668e-05	0.305496	0.49		4574	-0.013484	-0.00610218
489	495	1	8.22936e-05	0.288763	0.42		4574	-0.013484	-0.00610417
490	496	1	8.68634e-05	0.178942	0.49		4574	-0.013484	-0.00644313
491	497	1	8.26884e-05	0.359035	0.425		4575	-0.013484	-0.00613345
492	498	1	7.84773e-05	0.32312	0.465		4575	-0.013484	-0.00582109
493	499	1	7.73092e-05	0.329779	0.49		4575	-0.013484	-0.00573444
494	500	1	7.57385e-05	0.330858	0.5		4576	-0.013484	-0.00561794
495	501	1	7.77042e-05	0.339349	0.49		4576	-0.013484	-0.00576375
496	502	1	7.42999e-05	0.172093	0.48		4576	-0.013484	-0.00551123
497	503	1	8.35717e-05	0.348677	0.44		4574	-0.013484	-0.00619897
498	504	1	8.51224e-05	0.299811	0.465		4575	-0.013484	-0.00631399
499	505	1	8.02816e-05	0.286557	0.47		4575	-0.013484	-0.00595492
500	506	1	7.81485e-05	0.233154	0.495		4575	-0.013484	-0.0057967
501	507	1	9.12039e-05	0.324686	0.475		4574	-0.013484	-0.00676509
502	508	1	9.09901e-05	0.356522	0.455		4574	-0.013484	-0.00674923
503	510	1	9.05875e-05	0.285657	0.48		4573	-0.013484	-0.00671937
504	511	1	9.29042e-05	0.236706	0.485		4573	-0.013484	-0.00689121
505	512	1	8.72348e-05	0.328096	0.45		4570	-0.013484	-0.00647068
506	513	1	8.52538e-05	0.253681	0.405		4567	-0.013484	-0.00632374
507	514	1	8.79272e-05	0.343302	0.45		4571	-0.013484	-0.00652204
508	515	1	9.43691e-05	0.129461	0.45		4573	-0.013484	-0.00699987
509	516	1	0.000101947	0.223052	0.39		4575	-0.013484	-0.00756197
510	517	1	0.00010194	0.282941	0.455		4575	-0.013484	-0.00756144
511	518	1	0.000104638	0.168935	0.49		4575	-0.013484	-0.00776159
512	519	1	9.51677e-05	0.257322	0.47		4575	-0.013484	-0.00705911
513	520	1	0.000101534	0.285053	0.46		4575	-0.013484	-0.00753136
514	521	1	0.000103512	0.155609	0.455		4575	-0.013484	-0.00767803
515	522	1	0.000101736	0.288458	0.49		4575	-0.013484	-0.00754634
516	523	1	0.000103773	0.228521	0.455		4575	-0.013484	-0.00769741
517	524	1	9.64957e-05	0.270279	0.48		4575	-0.013484	-0.00715761
518	525	1	9.65196e-05	0.256021	0.48		4575	-0.013484	-0.00715938
519	526	1	0.000103834	0.188092	0.41		4575	-0.013484	-0.00770195
520	527	1	0.000104092	0.209873	0.46		4575	-0.013484	-0.00772106
521	528	1	8.79696e-05	0.272677	0.455		4576	-0.013484	-0.00652518
522	529	1	8.96816e-05	0.292774	0.445		4576	-0.013484	-0.00665218
523	530	1	8.9588e-05	0.265823	0.46		4576	-0.013484	-0.00664524
524	531	1	9.04385e-05	0.248525	0.475		4576	-0.013484	-0.00670832
525	532	1	8.74698e-05	0.355328	0.455		4576	-0.013484	-0.00648811
526	533	1	8.76618e-05	0.287351	0.455		4576	-0.013484	-0.00650235
527	534	1	9.17552e-05	0.2861	0.415		4576	-0.013484	-0.00680599
528	535	1	9.14066e-05	0.175552	0.45		4576	-0.013484	-0.00678013
529	536	1	8.7088e-05	0.222467	0.485		4576	-0.013484	-0.00645979
530	537	1	8.7284e-05	0.248441	0.46		4576	-0.013484	-0.00647433
531	539	1	8.18569e-05	0.260296	0.44		4576	-0.013484	-0.00607178
532	540	1	9.76838e-05	0.310802	0.48		4576	-0.013484	-0.00724574
533	541	1	0.000108077	0.244822	0.435		4575	-0.013484	-0.00801665
534	542	1	0.000110226	0.26975	0.495		4575	-0.013484	-0.00817608
535	543	1	0.000108977	0.305174	0.5		4575	-0.013484	-0.00808339
536	544	1	0.00010999	0.218194	0.49		4575	-0.013484	-0.00815858
537	545	1	0.000103607	0.214298	0.48		4575	-0.013484	-0.00768512
538	546	1	0.000105796	0.231303	0.48		4575	-0.013484	-0.0078475
539	547	1	0.000105672	0.247747	0.5		4575	-0.013484	-0.00783825
540	548	1	0.000106203	0.207144	0.41		4575	-0.013484	-0.00787769
541	549	1	0.000103361	0.225778	0.435		4575	-0.013484	-0.00766684
542	550	1	0.000100836	0.152913	0.485		4575	-0.013484	-0.00747955
543	551	1	9.91526e-05	0.246308	0.5		4575	-0.013484	-0.00735469
544	552	1	0.000102022	0.272773	0.475		4575	-0.013484	-0.00756753
545	553	1	9.13976e-05	0.259615	0.44		4575	-0.013484	-0.00677946
546	554	1	8.41709e-05	0.275667	0.475		4574	-0.013484	-0.00624341
547	555	1	8.28766e-05	0.320878	0.465		4574	-0.013484	-0.00614741
548	556	1	8.67684e-05	0.100122	0.495		4574	-0.013484	-0.00643609
549	557	1	8.7712e-05	0.12903	0.435		4574	-0.013484	-0.00650608
550	558	1	8.2378e-05	0.268665	0.435		4574	-0.013484	-0.00611043
551	559	1	8.19314e-05	0.402112	0.49		4574	-0.013484	-0.0060773
552	560	1	0.000181785	0.0710669	0.01	LL	4	-0.013484	-0.013484
553	561	1	0.000181785	-1.79769e+308	0.005	LL	2	-0.013484	-0.013484
554	562	1	0.000181785	0.0826437	0.04	LL	187	-0.013484	-0.013484
555	563	1	9.01915e-05	0.180923	0.49		4575	-0.013484	-0.00669
556	564	1	8.83019e-05	0.294839	0.465		4575	-0.013484	-0.00654984
557	565	1	0.000106864	0.246388	0.47		4575	-0.013484	-0.00792668
558	566	1	0.000107657	0.255889	0.47		4575	-0.013484	-0.0079855
559	567	1	8.18682e-05	0.163186	0.495		4576	-0.013484	-0.00607262
560	568	1	8.31362e-05	0.320911	0.5		4576	-0.013484	-0.00616667
561	569	1	8.75417e-05	0.300715	0.5		4576	-0.013484	-0.00649345
562	570	1	9.10042e-05	0.256054	0.445		4574	-0.013484	-0.00675028
563	571	1	8.97021e-05	0.249153	0.39		4574	-0.013484	-0.00665369
564	572	1	8.98289e-05	0.279987	0.45		4574	-0.013484	-0.0066631
565	573	1	9.59983e-05	0.270675	0.465		4575	-0.013484	-0.00712072
566	574	1	9.68237e-05	0.310321	0.465		4575	-0.013484	-0.00718195
567	575	1	9.60206e-05	0.249322	0.415		4575	-0.013484	-0.00712237
568	576	1	8.94666e-05	0.366231	0.5		4573	-0.013484	-0.00663623
569	577	1	7.56746e-05	0.249753	0.495		4576	-0.013484	-0.0056132
570	578	1	0.000100541	0.228768	0.49		4575	-0.013484	-0.00745768
571	579	1	9.83802e-05	0.295358	0.49		4575	-0.013484	-0.0072974
572	580	1	9.94549e-05	0.287777	0.48		4575	-0.013484	-0.00737712
573	581	1	9.93579e-05	0.36002	0.49		4574	-0.013484	-0.00736992
574	582	1	0.000100573	0.259793	0.47		4574	-0.013484	-0.00746003
575	583	1	8.33181e-05	0.32005	0.495		4575	-0.013484	-0.00618016
576	584	1	7.73298e-05	0.346271	0.48		4576	-0.013484	-0.00573598
577	585	1	8.15791e-05	0.297754	0.43		4561	-0.013484	-0.00605117
578	586	1	1.44304e-05	-0.0773044	0.305		4506	-0.013484	-0.00107038
579	587	1	3.86195e-05	0.0384113	0.33		4518	-0.013484	-0.00286462
580	588	1	-0.000492725	-1.05154	0.065		4495	-0.013484	0.0365481
581	589	1	-0.000474096	-0.472583	0.055		4495	-0.013484	0.0351663
582	590	1	-0.000471393	-1.40034	0.075		4495	-0.013484	0.0349658
583	591	1	-0.000475781	-0.727636	0.07		4495	-0.013484	0.0352913
584	592	1	-0.000461065	-1.25094	0.07		4495	-0.013484	0.0341997
585	593	1	-0.000490348	-1.34785	0.105		4495	-0.013484	0.0363718
586	594	1	-0.000464292	-0.212578	0.06		4495	-0.013484	0.0344391
587	595	1	-0.000245646	-1.32855	0.065		4503	-0.013484	0.0182209
588	596	1	-0.000249173	-1.59815	0.06		4503	-0.013484	0.0184825
589	597	1	-0.000230795	-1.71221	0.055		4503	-0.013484	0.0171194
590	598	1	-0.000222739	-0.749433	0.095		4503	-0.013484	0.0165218
591	599	1	0.000181785	0.0710669	0.01	LL	85	-0.013484	-0.013484
592	600	1	0.000181785	0.0885593	0.015	LL	85	-0.013484	-0.013484
593	601	1	0.000181785	0.0710669	0.01	LL	85	-0.013484	-0.013484
594	602	1	3.17005e-05	0.161032	0.44		4576	-0.013484	-0.0023514
595	603	1	2.3012e-05	0.0446003	0.32		4521	-0.013484	-0.00170692
596	604	1	9.09194e-05	0.23272	0.445		4576	-0.013484	-0.00674399
597	605	1	8.2403e-05	0.158043	0.41		4575	-0.013484	-0.00611228
598	606	1	8.03235e-05	0.26594	0.395		4574	-0.013484	-0.00595803
599	607	1	0.000116644	0.207661	0.41		4561	-0.013484	-0.00865212
600	608	1	9.96272e-05	0.211788	0.465		4562	-0.013484	-0.00738989
601	609	1	7.9081e-05	0.258673	0.465		4563	-0.013484	-0.00586587
602	610	1	2.86013e-05	0.164783	0.475		4559	-0.013484	-0.00212152
603	611	1	3.4003e-05	0.10203	0.475		4574	-0.013484	-0.00252219
604	612	1	-3.08031e-05	-0.15926	0.25		4506	-0.013484	0.00228484
605	613	1	-1.02298e-05	-0.157843	0.285		4501	-0.013484	0.0007588
606	614	1	-0.000434882	-0.860291	0.055		4503	-0.013484	0.0322576
607	615	1	-0.00023122	-0.783221	0.07		4503	-0.013484	0.0171509
608	616	1	-0.000229021	-1.39346	0.085		4503	-0.013484	0.0169877
609	617	1	-0.000239381	-0.201649	0.05	LH	4503	-0.013484	0.0177562
610	618	1	-0.000245634	-1.44154	0.055		4503	-0.013484	0.01822
611	619	1	0.000181785	0.0710669	0.01	LL	94	-0.013484	-0.013484
612	620	1	0.000181785	0.10056	0.04	LL	94	-0.013484	-0.013484
613	621	1	0.000181785	0.104922	0.03	LL	111	-0.013484	-0.013484
614	622	1	0.000181785	0.106375	0.02	LL	111	-0.013484	-0.013484
615	623	1	0.000181785	0.100847	0.055		199	-0.013484	-0.013484
616	624	1	0.000181785	0.386317	0.35		1680	-0.013484	-0.013484
617	625	1	0.000181785	0.291522	0.37		2028	-0.013484	-0.013484
618	626	1	0.000181785	0.448145	0.315		1757	-0.013484	-0.013484
619	627	1	7.1047e-05	0.178265	0.485		4576	-0.013484	-0.00526994
620	628	1	0.000181785	0.119787	0.03	LL	117	-0.013484	-0.013484
621	629	1	0.000181785	0.109378	0.025	LL	116	-0.013484	-0.013484
622	630	1	1.10406e-05	0.137737	0.38		4509	-0.013484	-0.000818944
623	631	1	5.6194e-07	-0.112208	0.215		4506	-0.013484	-4.16821e-05
624	632	1	1.16983e-05	0.062781	0.23		4495	-0.013484	-0.000867724
625	633	1	1.18238e-06	-0.088808	0.21		4495	-0.013484	-8.77039e-05
626	634	1	-5.36674e-05	-0.457597	0.185		4506	-0.013484	0.00398081
627	635	1	2.83527e-05	0.0575287	0.425		4552	-0.013484	-0.00210307
628	636	1	6.58186e-05	0.226304	0.445		4574	-0.013484	-0.00488213
629	637	1	5.3845e-05	0.179757	0.45		4574	-0.013484	-0.00399398
630	638	1	9.12752e-05	0.1888	0.45		4575	-0.013484	-0.00677038
631	639	1	7.64735e-05	0.336076	0.46		4575	-0.013484	-0.00567246
632	640	1	8.48364e-05	0.261172	0.42		4565	-0.013484	-0.00629278
633	641	1	8.30867e-05	0.343106	0.48		4563	-0.013484	-0.006163
634	642	1	8.7222e-05	0.226785	0.47		4575	-0.013484	-0.00646973
635	643	1	-0.00100693	-2.05632	0.025	LH	4502	-0.013484	0.0746898
636	644	1	0.000181785	0.116798	0.29		1685	-0.013484	-0.013484
637	645	1	-6.22109e-06	-0.200599	0.445		3170	-0.013484	0.000461452
638	646	1	7.08719e-05	0.139137	0.495		4576	-0.013484	-0.00525695
639	647	1	0.000181785	0.152824	0.035	LL	93	-0.013484	-0.013484
640	648	1	0.000181785	0.0710669	0.01	LL	58	-0.013484	-0.013484
641	649	1	0.000181785	0.106623	0.04	LL	101	-0.013484	-0.013484
642	650	1	0.000181785	0.0995924	0.03	LL	100	-0.013484	-0.013484
643	651	1	0.000181785	0.105418	0.025	LL	85	-0.013484	-0.013484
644	652	1	0.000181785	0.0790441	0.015	LL	85	-0.013484	-0.013484
645	653	1	8.92083e-06	0.0764461	0.23		4495	-0.013484	-0.000661707
646	654	1	1.37616e-05	-0.0601501	0.3		4495	-0.013484	-0.00102078
647	655	1	1.34481e-05	-0.0319219	0.25		4495	-0.013484	-0.000997519
648	656	1	-6.42962e-05	-0.245425	0.225		4495	-0.013484	0.0047692
649	657	1	-0.00258299	-7.99155	0.005	LH	4496	-0.013484	0.191594
650	658	1	7.24016e-05	0.129058	0.36		4533	-0.013484	-0.00537042
651	659	1	0.000109918	0.296357	0.445		4574	-0.013484	-0.00815319
652	660	1	8.91483e-05	0.281109	0.38		4573	-0.013484	-0.00661262
653	661	1	8.32779e-05	0.332556	0.49		4575	-0.013484	-0.00617718
654	662	1	5.75947e-05	0.108188	0.43		4577	-0.013484	-0.00427211
655	663	1	5.10746e-05	0.129023	0.445		4577	-0.013484	-0.00378848
656	664	1	1.07309e-05	0.0320995	0.44		4536	-0.013484	-0.00079597
657	665	1	-4.13672e-05	-0.166171	0.29		4507	-0.013484	0.00306843
658	666	1	-1.33639e-05	0.069548	0.39		4512	-0.013484	0.000991272
659	667	1	-1.01792e-06	-0.363079	0.235		4506	-0.013484	7.55047e-05
660	668	1	6.55741e-05	0.101972	0.49		4576	-0.013484	-0.00486399
661	669	1	-6.48936e-05	-0.0520592	0.11		4503	-0.013484	0.00481351
662	670	1	0.000181785	0.153664	0.035	LL	109	-0.013484	-0.013484
663	671	1	0.000181785	0.100856	0.025	LL	101	-0.013484	-0.013484
664	672	1	0.000181785	0.0742012	0.015	LL	95	-0.013484	-0.013484
665	673	1	0.000181785	0.123617	0.02	LL	76	-0.013484	-0.013484
666	674	1	-1.96114e-05	-0.0687927	0.285		4506	-0.013484	0.00145469
667	675	1	-5.78671e-05	-0.339081	0.315		4499	-0.013484	0.00429232
668	676	1	-6.41276e-05	-0.107253	0.165		4503	-0.013484	0.00475669
669	677	1	-0.000174438	-1.10383	0.085		4503	-0.013484	0.012939
670	678	1	4.00158e-05	0.157063	0.21		4495	-0.013484	-0.00296819
671	679	1	0.000181785	0.0710669	0.01	LL	58	-0.013484	-0.013484
672	680	1	4.53932e-05	0.163836	0.42		4577	-0.013484	-0.00336706
673	681	1	-6.62512e-06	0.090491	0.25		4495	-0.013484	0.000491421
674	682	1	-3.33559e-06	-0.119445	0.255		4495	-0.013484	0.000247419
675	683	1	4.42917e-07	0.0219238	0.18		4495	-0.013484	-3.28536e-05
676	684	1	7.63463e-06	-0.0536182	0.235		4495	-0.013484	-0.000566302
677	685	1	1.23203e-05	0.0110481	0.2		4495	-0.013484	-0.000913862
678	686	1	-0.000467297	-1.23557	0.08		4495	-0.013484	0.034662
679	687	1	-0.00260204	-6.81177	0.005	LH	4496	-0.013484	0.193008
680	688	1	-0.000140909	-0.628989	0.165		4495	-0.013484	0.010452
681	689	1	-8.84044e-05	-0.142515	0.155		4503	-0.013484	0.00655744
682	690	1	-0.000175406	-0.771531	0.09		4503	-0.013484	0.0130108
683	691	1	-0.000122001	-0.617182	0.1		4503	-0.013484	0.00904946
684	692	1	0.00011469	0.225463	0.475		4573	-0.013484	-0.00850717
685	693	1	0.000113513	0.113026	0.42		4573	-0.013484	-0.00841986
686	694	1	0.000106699	0.318656	0.46		4576	-0.013484	-0.00791446
687	695	1	9.42832e-05	0.206129	0.47		4575	-0.013484	-0.0069935
688	696	1	6.28566e-05	0.204121	0.5		4575	-0.013484	-0.00466242
689	697	1	0.000181785	0.100758	0.015	LL	94	-0.013484	-0.013484
690	698	1	0.000181785	0.100238	0.025	LL	94	-0.013484	-0.013484
691	699	1	6.21989e-05	-0.00633407	0.465		4597	-0.013484	-0.00461363
692	700	1	6.42276e-05	0.174344	0.33		4596	-0.013484	-0.00476411
693	701	1	6.05605e-05	0.0190069	0.405		4597	-0.013484	-0.0044921
694	702	1	0.000181785	0.123716	0.02	LL	93	-0.013484	-0.013484
695	703	1	0.000181785	0.0710669	0.01	LL	93	-0.013484	-0.013484
696	704	1	0.000181785	0.131494	0.035	LL	93	-0.013484	-0.013484
697	705	1	0.000181785	0.291275	0.41		1771	-0.013484	-0.013484
698	706	1	5.99556e-05	0.120738	0.46		4576	-0.013484	-0.00444723
699	707	1	6.37093e-05	0.0888347	0.48		4575	-0.013484	-0.00472567
700	708	1	2.43504e-06	-0.0954442	0.28		4504	-0.013484	-0.000180621
701	709	1	0.000181785	0.0710669	0.01	LL	85	-0.013484	-0.013484
702	710	1	0.000181785	0.139392	0.025	LL	85	-0.013484	-0.013484
703	711	1	0.000181785	0.0808839	0.015	LL	85	-0.013484	-0.013484
704	712	1	0.000181785	0.0710669	0.01	LL	85	-0.013484	-0.013484
705	713	1	0.000181785	0.0710669	0.01	LL	85	-0.013484	-0.013484
706	714	1	0.000181785	0.0996048	0.015	LL	85	-0.013484	-0.013484
707	715	1	1.72727e-06	-0.132338	0.175		4495	-0.013484	-0.000128121
708	716	1	7.50974e-05	0.174677	0.395		4533	-0.013484	-0.00557038
709	717	1	5.28544e-05	0.208936	0.415		4551	-0.013484	-0.0039205
710	718	1	-0.000273177	-1.3902	0.085		4503	-0.013484	0.020263
711	719	1	1.698e-05	0.0526978	0.235		4495	-0.013484	-0.0012595
712	720	1	-0.000250939	-0.882441	0.09		4503	-0.013484	0.0186135
713	721	1	-0.000115472	-0.25968	0.14		4503	-0.013484	0.00856522
714	722	1	1.51263e-05	0.0963762	0.355		4520	-0.013484	-0.001122
715	723	1	2.34403e-05	0.120822	0.355		4519	-0.013484	-0.00173869
716	724	1	1.59358e-05	0.119941	0.235		4495	-0.013484	-0.00118204
717	725	1	6.23321e-05	0.0277177	0.185		4495	-0.013484	-0.00462352
718	726	1	-0.000194155	-0.588446	0.1		4503	-0.013484	0.0144015
719	727	1	6.42124e-05	0.211903	0.49		4576	-0.013484	-0.00476299
720	728	1	0.000107266	0.195692	0.37		4575	-0.013484	-0.00795652
721	729	1	8.93668e-05	0.134081	0.455		4574	-0.013484	-0.00662882
722	730	1	9.40946e-05	0.241405	0.465		4561	-0.013484	-0.00697951
723	731	1	9.16303e-05	0.374552	0.46		4573	-0.013484	-0.00679672
724	732	1	9.70024e-05	0.237982	0.405		4573	-0.013484	-0.0071952
725	735	1	9.86396e-05	0.220699	0.5		4574	-0.013484	-0.00731664
726	736	1	9.38665e-05	0.196028	0.49		4575	-0.013484	-0.00696259
727	737	1	8.98053e-05	0.266403	0.435		4575	-0.013484	-0.00666135
728	738	1	8.81892e-05	0.329722	0.495		4575	-0.013484	-0.00654148
729	739	1	8.11123e-06	0.0551672	0.365		4592	-0.013484	-0.000601654
730	740	1	3.33099e-05	0.0849953	0.43		4592	-0.013484	-0.00247078
731	741	1	0.000181785	0.933328	0.39		3125	-0.013484	-0.013484
732	742	1	0.000181785	0.0952431	0.475		3120	-0.013484	-0.013484
733	743	1	2.19678e-05	0.0277046	0.405		4557	-0.013484	-0.00162947
734	744	1	8.54014e-05	0.269621	0.415		4574	-0.013484	-0.00633469
735	745	1	-1.29126e-05	0.000986203	0.38		4512	-0.013484	0.000957796
736	746	1	-3.75821e-06	-0.443388	0.24		4506	-0.013484	0.000278767
737	747	1	2.17412e-06	-0.0948377	0.27		4506	-0.013484	-0.000161266
738	748	1	-9.81773e-06	-0.128786	0.385		4511	-0.013484	0.000728234
739	749	1	0.000181785	0.137248	0.025	LL	97	-0.013484	-0.013484
740	750	1	0.000181785	0.0910392	0.015	LL	94	-0.013484	-0.013484
741	751	1	6.11883e-05	0.0872892	0.445		4576	-0.013484	-0.00453867
742	752	1	0.000181785	0.184794	0.04	LL	150	-0.013484	-0.013484
743	753	1	0.000181785	0.0710669	0.01	LL	12	-0.013484	-0.013484
744	754	1	0.000181785	-1.79769e+308	0.005	LL	12	-0.013484	-0.013484
745	755	1	0.000181785	0.0710669	0.01	LL	40	-0.013484	-0.013484
746	756	1	0.000181785	0.0710669	0.01	LL	85	-0.013484	-0.013484
747	757	1	0.000181785	0.0710669	0.01	LL	35	-0.013484	-0.013484
748	758	1	0.000181785	0.0742809	0.015	LL	35	-0.013484	-0.013484
749	759	1	0.000181785	0.117251	0.035	LL	76	-0.013484	-0.013484
750	760	1	0.000181785	0.100757	0.015	LL	76	-0.013484	-0.013484
751	761	1	0.000181785	0.0710669	0.01	LL	77	-0.013484	-0.013484
752	762	1	0.000181785	0.0757407	0.015	LL	85	-0.013484	-0.013484
753	763	1	0.000181785	0.0710669	0.01	LL	101	-0.013484	-0.013484
754	764	1	0.000181785	0.137108	0.045	LL	100	-0.013484	-0.013484
755	765	1	6.98843e-06	0.0510054	0.33		4518	-0.013484	-0.00051837
756	766	1	4.0257e-06	-0.0408999	0.38		4511	-0.013484	-0.000298608
757	767	1	5.32712e-06	0.00679691	0.365		4524	-0.013484	-0.000395142
758	768	1	9.10528e-06	-0.0850196	0.445		4537	-0.013484	-0.000675389
759	769	1	1.58876e-05	0.0176396	0.27		4517	-0.013484	-0.00117847
760	770	1	6.84632e-05	0.121178	0.35		4531	-0.013484	-0.00507829
761	771	1	5.69323e-05	0.110819	0.33		4519	-0.013484	-0.00422298
762	772	1	5.83809e-05	0.080491	0.315		4531	-0.013484	-0.00433043
763	773	1	5.73681e-05	0.0741787	0.335		4528	-0.013484	-0.0042553
764	774	1	1.47825e-05	0.0424177	0.285		4519	-0.013484	-0.0010965
765	775	1	1.81485e-06	-0.00540371	0.325		4509	-0.013484	-0.000134617
766	776	1	4.32396e-05	0.15623	0.42		4536	-0.013484	-0.00320732
767	777	1	1.82265e-05	0.0380125	0.275		4495	-0.013484	-0.00135196
768	778	1	8.08016e-05	0.134014	0.17		4495	-0.013484	-0.00599349
769	779	1	-0.000240787	-1.12577	0.075		4495	-0.013484	0.0178605
770	780	1	-0.000488498	-1.48453	0.045	LH	4503	-0.013484	0.0362346
771	781	1	-0.000617572	-3.5528	0.03	LH	4501	-0.013484	0.0458087
772	782	1	-8.02085e-05	-0.135681	0.155		4503	-0.013484	0.0059495
773	783	1	-5.37526e-05	-0.130565	0.3		4498	-0.013484	0.00398712
774	784	1	0.000102047	0.355751	0.495		4575	-0.013484	-0.00756936
775	785	1	8.4287e-05	0.234032	0.455		4564	-0.013484	-0.00625203
776	786	1	8.57499e-05	0.236048	0.47		4574	-0.013484	-0.00636054
777	787	1	0.000106356	0.130007	0.41		4565	-0.013484	-0.00788898
778	788	1	8.97178e-05	0.237222	0.42		4563	-0.013484	-0.00665486
779	789	1	8.66577e-05	0.252669	0.395		4563	-0.013484	-0.00642787
780	790	1	0.000181785	0.0776841	0.02	LL	76	-0.013484	-0.013484
781	791	1	-6.67251e-06	-0.248117	0.26		4507	-0.013484	0.000494937
782	792	1	7.25661e-05	0.213866	0.445		4576	-0.013484	-0.00538263
783	793	1	0.000106954	0.25138	0.495		4575	-0.013484	-0.00793334
784	794	1	2.6715e-05	0.105545	0.35		4509	-0.013484	-0.0019816
785	795	1	0.000181785	0.129955	0.03	LL	129	-0.013484	-0.013484
786	796	1	0.000181785	0.0973453	0.015	LL	59	-0.013484	-0.013484
787	797	1	0.000181785	-1.79769e+308	0.005	LL	59	-0.013484	-0.013484
788	798	1	0.000181785	0.0710669	0.01	LL	59	-0.013484	-0.013484
789	799	1	0.000181785	0.113586	0.02	LL	61	-0.013484	-0.013484
790	800	1	0.000181785	0.110311	0.02	LL	61	-0.013484	-0.013484
791	801	1	0.000181785	0.0999336	0.015	LL	49	-0.013484	-0.013484
792	802	1	0.000181785	0.0839998	0.02	LL	40	-0.013484	-0.013484
793	803	1	0.000181785	0.0973948	0.015	LL	40	-0.013484	-0.013484
794	804	1	0.000181785	0.0845805	0.025	LL	40	-0.013484	-0.013484
795	805	1	0.000181785	0.0710669	0.01	LL	40	-0.013484	-0.013484
796	806	1	0.000181785	0.100749	0.015	LL	31	-0.013484	-0.013484
797	807	1	9.15955e-05	0.320774	0.49		4575	-0.013484	-0.00679414
798	808	1	8.37516e-05	0.125178	0.44		4575	-0.013484	-0.00621232
799	809	1	9.56964e-05	0.27428	0.44		4562	-0.013484	-0.00709832
800	810	1	-0.000122356	-0.0487847	0.155		4503	-0.013484	0.00907583
801	811	1	0.000106676	0.227906	0.405		4575	-0.013484	-0.00791272
802	812	1	7.891e-05	0.285085	0.465		4560	-0.013484	-0.00585319
803	813	1	0.000105818	0.199076	0.49		4576	-0.013484	-0.00784911
804	814	1	0.000107613	0.349632	0.445		4574	-0.013484	-0.00798224
805	815	1	6.52867e-05	0.115527	0.32		4519	-0.013484	-0.00484267
806	816	1	0.000103957	0.259654	0.455		4576	-0.013484	-0.00771107
807	817	1	9.95245e-05	0.24286	0.485		4574	-0.013484	-0.00738228
808	818	1	4.95249e-05	0.155649	0.4		4534	-0.013484	-0.00367353
809	819	1	-3.71754e-05	-0.148904	0.28		4507	-0.013484	0.00275751
810	820	1	-0.000125013	-0.611294	0.115		4503	-0.013484	0.00927288
811	821	1	-0.000172598	-0.229312	0.1		4495	-0.013484	0.0128026
812	822	1	-0.000224509	-0.746948	0.12		4504	-0.013484	0.016653
813	823	1	9.3615e-05	0.28237	0.46		4563	-0.013484	-0.00694394
814	824	1	2.6197e-05	0.129959	0.37		4509	-0.013484	-0.00194318
815	825	1	-4.4379e-05	-0.272474	0.275		4498	-0.013484	0.00329184
816	826	1	0.000181785	0.4681	0.345		1673	-0.013484	-0.013484
817	827	1	-6.72763e-06	-0.095467	0.34		4579	-0.013484	0.000499025
818	828	1	0.000181785	-1.79769e+308	0.005	LL	12	-0.013484	-0.013484
819	829	1	0.000181785	0.108059	0.035	LL	143	-0.013484	-0.013484
820	830	1	0.000181785	0.132901	0.04	LL	143	-0.013484	-0.013484
821	831	1	0.000181785	0.0761314	0.025	LL	143	-0.013484	-0.013484
822	832	1	9.44304e-05	0.286513	0.47		4564	-0.013484	-0.00700442
823	833	1	9.38836e-05	0.141307	0.395		4561	-0.013484	-0.00696386
824	834	1	2.2965e-05	0.0728975	0.22		4495	-0.013484	-0.00170344
825	835	1	4.20085e-06	-0.314169	0.215		4495	-0.013484	-0.0003116
826	836	1	2.66721e-06	-0.209824	0.235		4495	-0.013484	-0.000197841
827	837	1	1.20326e-06	-0.00326802	0.225		4495	-0.013484	-8.92527e-05
828	838	1	2.18253e-05	0.0539714	0.245		4495	-0.013484	-0.0016189
829	839	1	-6.35839e-05	-0.42792	0.11		4503	-0.013484	0.00471636
830	840	1	3.06458e-05	0.103577	0.5		4568	-0.013484	-0.00227317
831	841	1	-0.000122678	-0.172372	0.095		4495	-0.013484	0.00909973
832	842	1	-0.00128109	-2.08511	0.025	LH	4495	-0.013484	0.0950251
833	843	1	-0.000219822	-0.936653	0.1		4503	-0.013484	0.0163054
834	844	1	5.75e-05	0.0854803	0.32		4526	-0.013484	-0.00426509
835	845	1	7.90139e-05	0.152921	0.41		4535	-0.013484	-0.00586089
836	846	1	7.59361e-05	0.0651901	0.2		4495	-0.013484	-0.00563259
837	847	1	0.000101167	0.200082	0.42		4568	-0.013484	-0.00750413
838	848	1	7.50461e-05	0.218967	0.44		4561	-0.013484	-0.00556658
839	849	1	7.49303e-05	0.31212	0.455		4560	-0.013484	-0.00555799
840	850	1	7.8192e-05	0.29648	0.445		4562	-0.013484	-0.00579993
841	851	1	7.84538e-05	0.309581	0.485		4561	-0.013484	-0.00581935
842	852	1	7.57361e-05	0.278174	0.425		4560	-0.013484	-0.00561776
843	853	1	-1.3853e-05	-0.250381	0.325		4506	-0.013484	0.00102755
844	854	1	0.000181785	0.0710669	0.01	LL	22	-0.013484	-0.013484
845	856	1	0.000181785	0.143004	0.025	LL	131	-0.013484	-0.013484
846	858	1	0.000181785	0.0766361	0.015	LL	59	-0.013484	-0.013484
847	859	1	0.000181785	0.0954049	0.015	LL	60	-0.013484	-0.013484
848	860	1	0.000181785	0.117266	0.02	LL	59	-0.013484	-0.013484
849	861	1	0.000181785	0.0710669	0.01	LL	59	-0.013484	-0.013484
850	862	1	0.000181785	0.11035	0.02	LL	59	-0.013484	-0.013484
851	863	1	0.000181785	-1.79769e+308	0.005	LL	59	-0.013484	-0.013484
852	864	1	0.000181785	0.128162	0.025	LL	59	-0.013484	-0.013484
853	865	1	0.000181785	0.0977576	0.015	LL	61	-0.013484	-0.013484
854	866	1	0.000181785	0.14744	0.03	LL	60	-0.013484	-0.013484
855	867	1	0.000181785	0.372286	0.3		1672	-0.013484	-0.013484
856	869	1	0.000181785	0.268769	0.29		1393	-0.013484	-0.013484
857	870	1	0.000181785	0.443866	0.27		1751	-0.013484	-0.013484
858	871	1	0.000181785	0.419227	0.29		1487	-0.013484	-0.013484
859	872	1	0.000181785	0.346064	0.285		1681	-0.013484	-0.013484
860	873	1	0.000181785	0.381108	0.295		1644	-0.013484	-0.013484
861	874	1	0.000181785	0.113291	0.265		1662	-0.013484	-0.013484
862	875	1	6.91328e-05	0.140272	0.45		4576	-0.013484	-0.00512796
863	876	1	5.69634e-05	0.0962969	0.455		4576	-0.013484	-0.00422528
864	877	1	7.39749e-05	0.164714	0.37		4531	-0.013484	-0.00548712
865	878	1	-0.000232303	-1.09544	0.06		4503	-0.013484	0.0172312
866	879	1	-4.65559e-05	-0.218047	0.19		4504	-0.013484	0.00345331
867	880	1	9.01398e-05	0.363475	0.45		4573	-0.013484	-0.00668616
868	881	1	7.79694e-05	0.273842	0.405		4561	-0.013484	-0.00578342
869	882	1	-2.84104e-06	-0.199905	0.46		4550	-0.013484	0.000210735
870	883	1	6.1406e-05	0.326834	0.47		4556	-0.013484	-0.00455482
871	884	1	5.88401e-05	0.276654	0.485		4568	-0.013484	-0.00436449
872	885	1	0.000103816	0.273899	0.395		4574	-0.013484	-0.0077006
873	886	1	0.000102716	0.267903	0.44		4574	-0.013484	-0.00761898
874	887	1	0.000181785	-1.79769e+308	0.005	LL	35	-0.013484	-0.013484
875	888	1	0.000181785	-1.79769e+308	0.005	LL	35	-0.013484	-0.013484
876	889	1	0.000181785	0.0790351	0.015	LL	35	-0.013484	-0.013484
877	890	1	0.000181785	0.0710669	0.01	LL	35	-0.013484	-0.013484
878	891	1	0.000181785	-1.79769e+308	0.005	LL	35	-0.013484	-0.013484
879	892	1	0.000181785	0.100318	0.015	LL	35	-0.013484	-0.013484
880	893	1	0.000181785	0.138275	0.03	LL	85	-0.013484	-0.013484
881	894	1	0.000181785	0.134212	0.03	LL	94	-0.013484	-0.013484
882	895	1	0.000181785	0.100711	0.015	LL	95	-0.013484	-0.013484
883	896	1	0.000181785	0.10929	0.02	LL	95	-0.013484	-0.013484
884	897	1	0.000181785	0.107321	0.03	LL	94	-0.013484	-0.013484
885	898	1	0.000181785	0.0871505	0.025	LL	94	-0.013484	-0.013484
886	899	1	0.000181785	0.143049	0.025	LL	95	-0.013484	-0.013484
887	900	1	0.000181785	-1.79769e+308	0.005	LL	95	-0.013484	-0.013484
888	901	1	0.000181785	0.133038	0.03	LL	131	-0.013484	-0.013484
889	902	1	0.000181785	0.119305	0.025	LL	130	-0.013484	-0.013484
890	903	1	0.000181785	0.126225	0.025	LL	130	-0.013484	-0.013484
891	905	1	8.74102e-05	0.339208	0.44		4570	-0.013484	-0.00648369
892	906	1	8.28094e-05	0.247153	0.445		4563	-0.013484	-0.00614243
893	907	1	-0.000144905	-0.261197	0.175		4495	-0.013484	0.0107484
894	908	1	5.62746e-06	-0.261447	0.335		4523	-0.013484	-0.000417419
895	909	1	0.000104615	0.28367	0.495		4576	-0.013484	-0.00775986
896	910	1	0.000181785	0.133671	0.04	LL	143	-0.013484	-0.013484
897	913	1	0.000181785	0.194491	0.045	LL	133	-0.013484	-0.013484
898	914	1	0.000181785	0.109402	0.02	LL	143	-0.013484	-0.013484
899	915	1	0.000181785	0.126748	0.035	LL	143	-0.013484	-0.013484
900	916	1	0.000181785	0.11715	0.04	LL	144	-0.013484	-0.013484
901	917	1	0.000181785	0.096697	0.02	LL	143	-0.013484	-0.013484
902	918	1	0.000181785	0.0994038	0.025	LL	143	-0.013484	-0.013484
903	919	1	0.000181785	0.100694	0.015	LL	120	-0.013484	-0.013484
904	920	1	0.000181785	0.100729	0.015	LL	78	-0.013484	-0.013484
905	921	1	0.000181785	0.12334	0.02	LL	85	-0.013484	-0.013484
906	922	1	0.000181785	0.0710669	0.01	LL	40	-0.013484	-0.013484
907	923	1	0.000181785	0.1201	0.02	LL	62	-0.013484	-0.013484
908	924	1	0.000181785	0.128975	0.025	LL	41	-0.013484	-0.013484
909	925	1	0.000181785	-1.79769e+308	0.005	LL	40	-0.013484	-0.013484
910	926	1	1.03859e-05	0.032468	0.24		4495	-0.013484	-0.000770381
911	927	11	-0.999818	-1.79769e+308	0.005	HL	4497	74.162	-0.013484
912	928	1	-0.000207907	-0.469378	0.08		4503	-0.013484	0.0154216
913	929	1	9.02976e-05	0.249728	0.43		4564	-0.013484	-0.00669787
914	930	1	8.07215e-05	0.278851	0.42		4560	-0.013484	-0.00598756
915	931	1	8.26285e-05	0.275075	0.45		4563	-0.013484	-0.00612901
916	932	1	8.46773e-05	0.257041	0.395		4562	-0.013484	-0.00628098
917	933	1	8.61042e-05	0.118274	0.415		4563	-0.013484	-0.00638682
918	934	1	7.9628e-05	0.217097	0.465		4560	-0.013484	-0.00590644
919	935	1	7.7664e-05	0.244282	0.43		4560	-0.013484	-0.00576076
920	936	1	7.54799e-05	0.215674	0.385		4560	-0.013484	-0.00559876
921	937	1	8.64803e-05	0.322916	0.495		4565	-0.013484	-0.00641471
922	938	1	8.47173e-05	0.253564	0.425		4565	-0.013484	-0.00628395
923	939	1	8.69519e-05	0.119898	0.49		4565	-0.013484	-0.0064497
924	940	1	8.61629e-05	0.272352	0.395		4571	-0.013484	-0.00639117
925	941	1	8.7147e-05	0.284378	0.45		4572	-0.013484	-0.00646417
926	942	1	8.91454e-05	0.186511	0.48		4575	-0.013484	-0.0066124
927	943	1	7.34766e-05	0.165062	0.48		4565	-0.013484	-0.00545016
928	944	1	-6.19411e-05	-0.703942	0.21		4506	-0.013484	0.00459451
929	945	1	6.83566e-05	0.207353	0.395		4560	-0.013484	-0.00507038
930	946	1	9.05954e-05	0.135632	0.47		4576	-0.013484	-0.00671995
931	947	1	6.40441e-05	0.354898	0.47		4569	-0.013484	-0.0047505
932	949	1	-3.53999e-06	0.0107802	0.295		4499	-0.013484	0.00026258
933	950	1	0.000181785	0.129211	0.025	LL	60	-0.013484	-0.013484
934	951	1	0.000181785	0.0885606	0.02	LL	111	-0.013484	-0.013484
935	952	1	0.000181785	0.085414	0.015	LL	41	-0.013484	-0.013484
936	953	1	0.000181785	0.0710669	0.01	LL	40	-0.013484	-0.013484
937	954	1	0.000181785	0.0710669	0.01	LL	39	-0.013484	-0.013484
938	955	1	0.000181785	0.156196	0.03	LL	150	-0.013484	-0.013484
939	956	1	0.000181785	0.130187	0.025	LL	60	-0.013484	-0.013484
940	957	1	0.000181785	0.133187	0.03	LL	59	-0.013484	-0.013484
941	958	1	0.000181785	-1.79769e+308	0.005	LL	26	-0.013484	-0.013484
942	959	1	0.000181785	0.0710669	0.01	LL	57	-0.013484	-0.013484
943	960	1	0.000181785	0.0710669	0.01	LL	31	-0.013484	-0.013484
944	961	1	0.000181785	-1.79769e+308	0.005	LL	38	-0.013484	-0.013484
945	962	1	0.000181785	0.100079	0.015	LL	28	-0.013484	-0.013484
946	963	1	0.000181785	0.102474	0.045	LL	188	-0.013484	-0.013484
947	964	1	0.000181785	0.108847	0.035	LL	143	-0.013484	-0.013484
948	965	1	0.000181785	0.129627	0.03	LL	144	-0.013484	-0.013484
949	967	1	0.000181785	0.101549	0.03	LL	144	-0.013484	-0.013484
950	968	1	0.000181785	0.105067	0.025	LL	143	-0.013484	-0.013484
951	969	1	0.000181785	0.137447	0.025	LL	150	-0.013484	-0.013484
952	970	1	3.15344e-05	-0.0498693	0.15		4495	-0.013484	-0.00233908
953	971	1	2.12553e-05	-0.268134	0.325		4499	-0.013484	-0.00157662
954	972	1	0.00010387	0.154941	0.46		4574	-0.013484	-0.00770462
955	973	1	8.87208e-05	0.247132	0.485		4566	-0.013484	-0.00658091
956	974	1	8.19013e-05	0.283181	0.455		4564	-0.013484	-0.00607507
957	975	1	8.46196e-05	0.260558	0.41		4562	-0.013484	-0.0062767
958	976	1	8.6588e-05	0.16234	0.375		4563	-0.013484	-0.0064227
959	977	1	8.44889e-05	0.186409	0.43		4562	-0.013484	-0.006267
960	978	1	8.55596e-05	0.309075	0.495		4563	-0.013484	-0.00634643
961	979	1	8.4247e-05	0.15613	0.39		4563	-0.013484	-0.00624906
962	980	1	8.18903e-05	0.204116	0.435		4560	-0.013484	-0.00607425
963	981	1	4.87497e-06	-0.179879	0.405		4513	-0.013484	-0.000361603
964	982	1	2.41095e-06	-0.0942565	0.41		4513	-0.013484	-0.000178834
965	983	1	3.80545e-06	0.00313226	0.48		4513	-0.013484	-0.000282271
966	984	1	-0.000529343	-2.6214	0.045	LH	4503	-0.013484	0.0392642
967	985	1	0.000181785	-1.79769e+308	0.005	LL	22	-0.013484	-0.013484
968	987	1	0.000181785	0.0710669	0.01	LL	34	-0.013484	-0.013484
969	988	1	0.000181785	0.0710669	0.01	LL	40	-0.013484	-0.013484
970	989	1	8.71593e-05	0.313879	0.475		4569	-0.013484	-0.00646509
971	991	1	8.40453e-05	0.254954	0.41		4567	-0.013484	-0.0062341
972	992	1	-0.000498707	-0.869873	0.08		4495	-0.013484	0.0369918
973	993	1	1.20954e-06	-0.135989	0.28		4495	-0.013484	-8.97179e-05
974	994	1	3.3241e-05	0.131326	0.2		4495	-0.013484	-0.00246566
975	995	1	-5.70341e-05	-0.110556	0.2		4496	-0.013484	0.00423053
976	996	1	-0.00244532	-4.80036	0.015	LH	4496	-0.013484	0.181383
977	997	1	3.82387e-05	0.13867	0.23		4495	-0.013484	-0.00283638
978	998	1	5.30276e-05	0.0847431	0.38		4539	-0.013484	-0.00393334
979	999	1	4.89578e-05	-0.396646	0.205		4505	-0.013484	-0.00363147
980	1000	1	-8.30446e-05	-0.201903	0.25		4505	-0.013484	0.00615987
981	1001	1	6.85933e-05	0.18345	0.37		4560	-0.013484	-0.00508794
982	1002	1	9.73102e-05	0.168099	0.44		4562	-0.013484	-0.00721803
983	1003	1	8.42419e-05	0.136919	0.4		4567	-0.013484	-0.00624868
984	1004	1	8.58092e-05	0.273616	0.375		4567	-0.013484	-0.00636493
985	1005	1	8.75306e-05	0.133227	0.485		4568	-0.013484	-0.00649263
986	1006	1	8.61295e-05	0.170059	0.465		4564	-0.013484	-0.0063887
987	1007	1	8.19605e-05	0.337038	0.46		4563	-0.013484	-0.00607946
988	1008	1	8.39747e-05	0.33926	0.445		4565	-0.013484	-0.00622887
989	1009	1	8.59207e-05	0.152037	0.435		4562	-0.013484	-0.00637321
990	1010	1	8.1827e-05	0.190546	0.43		4562	-0.013484	-0.00606956
991	1011	1	3.84747e-05	0.144054	0.46		4574	-0.013484	-0.00285388
992	1012	1	8.0436e-05	0.171167	0.385		4560	-0.013484	-0.00596638
993	1013	1	7.2808e-05	0.278355	0.485		4559	-0.013484	-0.00540057
994	1014	1	7.39427e-05	0.125343	0.415		4559	-0.013484	-0.00548473
995	1015	1	7.83851e-05	0.199561	0.465		4560	-0.013484	-0.00581425
996	1016	1	1.8426e-05	-0.0164652	0.39		4508	-0.013484	-0.00136675
997	1017	1	0.000181785	0.102262	0.02	LL	85	-0.013484	-0.013484
998	1018	1	0.000181785	0.0710669	0.01	LL	34	-0.013484	-0.013484
999	1019	1	0.000181785	-1.79769e+308	0.005	LL	40	-0.013484	-0.013484
1000	1020	1	0.000181785	0.0734503	0.015	LL	41	-0.013484	-0.013484
1001	1021	1	0.000181785	-1.79769e+308	0.005	LL	40	-0.013484	-0.013484
1002	1022	1	0.000181785	0.0771579	0.02	LL	40	-0.013484	-0.013484
1003	1023	1	0.000181785	0.0710669	0.01	LL	35	-0.013484	-0.013484
1004	1024	1	0.000181785	0.0710669	0.01	LL	31	-0.013484	-0.013484
1005	1025	1	0.000181785	-1.79769e+308	0.005	LL	39	-0.013484	-0.013484
1006	1026	1	0.000181785	-1.79769e+308	0.005	LL	40	-0.013484	-0.013484
1007	1027	1	0.000181785	0.0933754	0.015	LL	40	-0.013484	-0.013484
1008	1028	1	0.000181785	0.147227	0.31		1492	-0.013484	-0.013484
1009	1029	1	-2.98806e-05	-0.176284	0.27		4498	-0.013484	0.00221641
1010	1030	1	8.19771e-06	0.108559	0.335		4499	-0.013484	-0.000608069
1011	1031	1	3.58088e-05	0.0704857	0.185		4495	-0.013484	-0.00265613
1012	1032	1	1.97371e-05	-0.0147898	0.225		4495	-0.013484	-0.00146401
1013	1033	1	4.17214e-05	-0.158234	0.2		4495	-0.013484	-0.0030947
1014	1034	1	-0.0009853	-3.43532	0.015	LH	4502	-0.013484	0.0730851
1015	1035	1	-0.000364955	-0.478872	0.07		4503	-0.013484	0.0270707
1016	1036	1	7.24902e-05	0.236836	0.425		4566	-0.013484	-0.00537699
1017	1037	1	0.000181785	0.478969	0.3		1597	-0.013484	-0.013484
1018	1038	1	0.000181785	0.0710669	0.01	LL	58	-0.013484	-0.013484
1019	1039	1	0.000181785	0.0897146	0.025	LL	40	-0.013484	-0.013484
1020	1040	1	0.000181785	0.0710669	0.01	LL	39	-0.013484	-0.013484
1021	1042	1	0.000181785	0.098179	0.015	LL	9	-0.013484	-0.013484
1022	1043	1	0.000181785	0.127615	0.37		3124	-0.013484	-0.013484
1023	1044	1	0.000181785	0.0764715	0.015	LL	143	-0.013484	-0.013484
1024	1045	1	4.68952e-05	0.158776	0.34		4518	-0.013484	-0.00347847
1025	1048	1	0.000181785	0.0710669	0.01	LL	22	-0.013484	-0.013484
1026	1049	1	0.000181785	0.0710669	0.01	LL	22	-0.013484	-0.013484
1027	1050	1	0.000181785	0.100633	0.015	LL	40	-0.013484	-0.013484
1028	1051	1	0.000181785	-1.79769e+308	0.005	LL	40	-0.013484	-0.013484
1029	1052	1	0.000181785	-1.79769e+308	0.005	LL	9	-0.013484	-0.013484
1030	1053	1	0.000181785	0.0906507	0.015	LL	60	-0.013484	-0.013484
1031	1055	1	4.9831e-05	0.101183	0.315		4519	-0.013484	-0.00369624
1032	1056	1	0.000181785	-1.79769e+308	0.005	LL	59	-0.013484	-0.013484
1033	1057	1	0.000181785	1.01722	0.435		3082	-0.013484	-0.013484
1034	1058	1	6.31509e-05	0.107085	0.48		4576	-0.013484	-0.00468424
1035	1059	1	7.6956e-05	0.0787909	0.435		4575	-0.013484	-0.00570825
1036	1060	1	0.000108879	0.212779	0.405		4574	-0.013484	-0.00807612
1037	1061	1	0.000108999	0.228788	0.42		4574	-0.013484	-0.00808505
1038	1062	1	0.00010034	0.234208	0.46		4573	-0.013484	-0.0074428
1039	1063	1	9.8765e-05	0.276125	0.485		4573	-0.013484	-0.00732594
1040	1064	1	-0.000288153	-1.08586	0.07		4503	-0.013484	0.0213738
1041	1065	1	-0.000306203	-0.898992	0.105		4503	-0.013484	0.0227128
1042	1066	1	-0.000325891	-0.986427	0.14		4503	-0.013484	0.0241732
1043	1067	1	4.07226e-05	0.114257	0.345		4518	-0.013484	-0.00302061
1044	1068	1	-0.000177817	-0.286247	0.155		4503	-0.013484	0.0131897
1045	1069	1	-6.81076e-05	-0.405999	0.165		4503	-0.013484	0.00505191
1046	1070	1	2.35459e-06	-0.16457	0.32		4510	-0.013484	-0.000174653
1047	1071	1	3.39413e-05	0.137398	0.5		4570	-0.013484	-0.00251761
1048	1072	1	0.000181785	0.0710669	0.01	LL	36	-0.013484	-0.013484
1049	1073	1	0.000181785	0.0710669	0.01	LL	35	-0.013484	-0.013484
1050	1074	1	0.000181785	0.0719154	0.015	LL	35	-0.013484	-0.013484
1051	1075	1	0.000181785	0.101358	0.02	LL	35	-0.013484	-0.013484
1052	1076	1	0.000105065	0.209101	0.475		4565	-0.013484	-0.00779322
1053	1077	1	0.000181785	0.0710669	0.01	LL	40	-0.013484	-0.013484
1054	1078	1	0.000181785	0.0962246	0.025	LL	144	-0.013484	-0.013484
1055	1079	1	0.000181785	0.163813	0.05	LL	151	-0.013484	-0.013484
1056	1080	1	0.000181785	0.108426	0.02	LL	151	-0.013484	-0.013484
1057	1081	1	8.9541e-05	0.276183	0.435		4576	-0.013484	-0.00664174
1058	1082	1	2.23395e-05	0.220918	0.465		4554	-0.013484	-0.00165705
1059	1084	1	-0.000692033	-2.74146	0.03	LH	4503	-0.013484	0.0513319
1060	1085	1	1.10892e-05	-0.0382158	0.385		4499	-0.013484	-0.00082255
1061	1086	1	0.000181785	0.0906107	0.015	LL	72	-0.013484	-0.013484
1062	1087	1	0.000181785	0.0710669	0.01	LL	28	-0.013484	-0.013484
1063	1088	1	0.000181785	-1.79769e+308	0.005	LL	27	-0.013484	-0.013484
1064	1089	1	0.000181785	0.0710669	0.01	LL	28	-0.013484	-0.013484
1065	1090	1	0.000181785	0.0818618	0.015	LL	67	-0.013484	-0.013484
1066	1091	1	0.000181785	-1.79769e+308	0.005	LL	7	-0.013484	-0.013484
1067	1092	1	0.000181785	0.0710669	0.01	LL	40	-0.013484	-0.013484
1068	1093	1	0.000181785	0.0710669	0.01	LL	40	-0.013484	-0.013484
1069	1094	1	0.000181785	0.0710669	0.01	LL	40	-0.013484	-0.013484
1070	1095	1	2.7363e-05	-0.233121	0.29		4504	-0.013484	-0.00202967
1071	1096	1	2.81167e-05	0.0496038	0.395		4504	-0.013484	-0.00208557
1072	1097	1	3.16778e-05	-0.154177	0.295		4504	-0.013484	-0.00234972
1073	1098	1	2.87378e-05	0.0268333	0.35		4504	-0.013484	-0.00213164
1074	1099	1	6.30869e-06	-0.0467693	0.21		4495	-0.013484	-0.00046795
1075	1100	1	-5.82869e-05	-0.0457703	0.175		4504	-0.013484	0.00432346
1076	1101	1	5.30169e-05	0.102	0.315		4519	-0.013484	-0.00393255
1077	1102	1	3.97404e-05	0.175034	0.495		4576	-0.013484	-0.00294776
1078	1103	1	0.000107378	0.172371	0.43		4573	-0.013484	-0.00796484
1079	1104	1	0.000111576	0.278455	0.465		4573	-0.013484	-0.00827617
1080	1105	1	0.000181785	0.0961353	0.025	LL	122	-0.013484	-0.013484
1081	1106	1	0.000181785	0.0986923	0.02	LL	120	-0.013484	-0.013484
1082	1107	1	0.000181785	0.107489	0.025	LL	59	-0.013484	-0.013484
1083	1108	1	0.000181785	0.0964216	0.015	LL	58	-0.013484	-0.013484
1084	1109	1	0.000181785	-1.79769e+308	0.005	LL	58	-0.013484	-0.013484
1085	1110	1	0.000181785	0.0978415	0.015	LL	96	-0.013484	-0.013484
1086	1111	1	0.000181785	0.192861	0.06		144	-0.013484	-0.013484
1087	1112	1	0.000181785	0.0710669	0.01	LL	10	-0.013484	-0.013484
1088	1113	1	0.000181785	-1.79769e+308	0.005	LL	10	-0.013484	-0.013484
1089	1114	1	0.000181785	0.0710669	0.01	LL	11	-0.013484	-0.013484
1090	1115	1	0.000181785	-1.79769e+308	0.005	LL	10	-0.013484	-0.013484
1091	1116	1	0.000181785	0.100533	0.015	LL	154	-0.013484	-0.013484
1092	1117	1	0.000181785	0.0710669	0.01	LL	23	-0.013484	-0.013484
1093	1118	1	0.000106947	0.260875	0.455		4573	-0.013484	-0.00793281
1094	1120	1	-0.00022625	-0.295201	0.08		4503	-0.013484	0.0167822
1095	1121	1	0.000105973	0.210307	0.44		4572	-0.013484	-0.00786061
1096	1122	1	0.000181785	0.130237	0.025	LL	88	-0.013484	-0.013484
1097	1123	1	0.000181785	0.1899	0.27		1557	-0.013484	-0.013484
1098	1124	1	0.000102664	0.332326	0.5		4576	-0.013484	-0.00761515
1099	1125	1	2.18911e-06	0.0447352	0.295		4504	-0.013484	-0.000162378
1100	1126	1	0.000181785	0.0710669	0.01	LL	39	-0.013484	-0.013484
1101	1127	1	0.000181785	0.117112	0.04	LL	128	-0.013484	-0.013484
1102	1128	1	0.000181785	0.0867712	0.03	LL	120	-0.013484	-0.013484
1103	1129	1	0.000181785	0.103847	0.02	LL	121	-0.013484	-0.013484
1104	1130	1	0.000181785	-1.79769e+308	0.005	LL	40	-0.013484	-0.013484
1105	1131	1	0.000106443	0.278677	0.5		4573	-0.013484	-0.00789544
1106	1132	1	-0.000678255	-3.0768	0.02	LH	4503	-0.013484	0.0503099
1107	1133	1	0.000181785	0.609381	0.3		1864	-0.013484	-0.013484
1108	1134	1	9.33407e-05	0.326866	0.485		4573	-0.013484	-0.00692359
1109	1135	1	-2.54332e-07	0.0778407	0.345		4519	-0.013484	1.88652e-05
1110	1137	1	7.45448e-05	0.134323	0.45		4575	-0.013484	-0.00552939
1111	1138	1	-3.48944e-06	-0.195768	0.345		4508	-0.013484	0.000258831
1112	1139	1	0.000101144	0.123516	0.495		4565	-0.013484	-0.00750237
1113	1140	1	7.28228e-05	0.255497	0.385		4560	-0.013484	-0.00540166
1114	1142	1	0.000103154	0.180657	0.405		4562	-0.013484	-0.00765147
1115	1143	1	-4.8093e-05	-0.199835	0.16		4504	-0.013484	0.00356732
1116	1144	1	0.000181785	-1.79769e+308	0.005	LL	23	-0.013484	-0.013484
1117	1145	1	0.000181785	0.158339	0.03	LL	152	-0.013484	-0.013484
1118	1148	1	0.000181785	-1.79769e+308	0.005	LL	10	-0.013484	-0.013484
1119	1149	1	0.000181785	0.0710669	0.01	LL	10	-0.013484	-0.013484
1120	1150	1	0.000181785	0.176434	0.04	LL	154	-0.013484	-0.013484
1121	1151	1	0.000181785	0.0788696	0.03	LL	155	-0.013484	-0.013484
1122	1152	1	0.000181785	0.121914	0.02	LL	59	-0.013484	-0.013484
1123	1153	1	0.000181785	0.431984	0.235		1302	-0.013484	-0.013484
1124	1154	1	0.000102641	0.144943	0.43		4563	-0.013484	-0.00761345
1125	1155	1	0.000181785	0.096235	0.025	LL	65	-0.013484	-0.013484
1126	1156	1	0.000181785	0.0761741	0.025	LL	92	-0.013484	-0.013484
1127	1157	1	0.000181785	0.0956525	0.02	LL	90	-0.013484	-0.013484
1128	1158	1	0.000181785	-1.79769e+308	0.005	LL	90	-0.013484	-0.013484
1129	1159	1	0.000181785	0.0861065	0.025	LL	90	-0.013484	-0.013484
1130	1160	1	0.000181785	0.0951572	0.03	LL	79	-0.013484	-0.013484
1131	1161	1	0.000181785	-1.79769e+308	0.005	LL	91	-0.013484	-0.013484
1132	1162	1	0.000181785	-1.79769e+308	0.005	LL	79	-0.013484	-0.013484
1133	1163	1	3.92216e-05	0.116628	0.485		4592	-0.013484	-0.00290928
1134	1164	1	0.000181785	0.0852573	0.255		1318	-0.013484	-0.013484
1135	1165	1	0.000181785	0.422799	0.255		1412	-0.013484	-0.013484
1136	1166	1	0.000181785	-1.79769e+308	0.005	LL	23	-0.013484	-0.013484
1137	1167	1	0.000181785	-1.79769e+308	0.005	LL	23	-0.013484	-0.013484
1138	1168	1	2.16556e-07	0.04118	0.265		4499	-0.013484	-1.60632e-05
1139	1169	1	9.95021e-05	0.20997	0.47		4576	-0.013484	-0.00738061
1140	1170	1	0.000106707	0.252587	0.445		4574	-0.013484	-0.00791504
1141	1171	1	5.10317e-05	0.144033	0.375		4531	-0.013484	-0.0037853
1142	1172	1	-0.000460581	-1.59916	0.05	LH	4503	-0.013484	0.0341638
1143	1173	1	-0.000433362	-2.5791	0.025	LH	4503	-0.013484	0.0321448
1144	1174	1	0.000181785	0.100736	0.015	LL	78	-0.013484	-0.013484
1145	1175	1	0.000181785	0.128377	0.03	LL	76	-0.013484	-0.013484
1146	1176	1	0.000181785	0.116921	0.03	LL	92	-0.013484	-0.013484
1147	1177	1	0.000181785	0.0865558	0.025	LL	93	-0.013484	-0.013484
1148	1178	1	0.000181785	0.0977999	0.025	LL	79	-0.013484	-0.013484
1149	1179	1	0.000181785	0.0710669	0.01	LL	86	-0.013484	-0.013484
1150	1180	1	0.000181785	-1.79769e+308	0.005	LL	12	-0.013484	-0.013484
1151	1181	1	0.000181785	0.0726502	0.015	LL	35	-0.013484	-0.013484
1152	1182	1	4.12102e-05	0.157147	0.445		4576	-0.013484	-0.00305679
1153	1183	1	9.72733e-05	0.2787	0.425		4563	-0.013484	-0.00721529
1154	1184	1	0.000101663	0.250595	0.485		4575	-0.013484	-0.00754086
1155	1185	1	6.36766e-05	0.0954422	0.22		4495	-0.013484	-0.00472324
1156	1186	1	5.6213e-05	0.0174914	0.335		4519	-0.013484	-0.00416963
1157	1187	1	0.000181785	-1.79769e+308	0.005	LL	9	-0.013484	-0.013484
1158	1188	1	0.000181785	0.0710669	0.01	LL	9	-0.013484	-0.013484
1159	1189	1	0.000181785	0.123568	0.02	LL	15	-0.013484	-0.013484
1160	1190	1	4.45493e-05	0.165466	0.345		4518	-0.013484	-0.00330446
1161	1191	1	8.07171e-05	0.12345	0.355		4533	-0.013484	-0.00598723
1162	1192	1	-0.0013022	-3.61245	0.035	LH	4501	-0.013484	0.0965913
1163	1193	1	0.000107249	0.323956	0.485		4574	-0.013484	-0.00795522
1164	1194	1	-0.0019391	-3.10507	0.025	LH	4496	-0.013484	0.143833
1165	1195	1	-0.000803559	-2.79699	0.05	LH	4502	-0.013484	0.0596044
1166	1196	1	3.96784e-05	0.154448	0.39		4592	-0.013484	-0.00294316
1167	1197	1	-1.32391e-05	-0.0612706	0.295		4516	-0.013484	0.000982017
1168	1198	1	4.54873e-05	0.12222	0.485		4577	-0.013484	-0.00337404
1169	1199	1	0.000181785	0.0729534	0.015	LL	79	-0.013484	-0.013484
1170	1200	1	0.000181785	0.0723377	0.02	LL	90	-0.013484	-0.013484
1171	1201	1	0.000181785	0.0710669	0.01	LL	87	-0.013484	-0.013484
1172	1202	1	0.000181785	0.0797116	0.03	LL	79	-0.013484	-0.013484
1173	1203	1	0.000181785	0.123961	0.025	LL	85	-0.013484	-0.013484
1174	1204	1	0.000181785	0.0710669	0.01	LL	23	-0.013484	-0.013484
1175	1205	1	6.73049e-05	0.123346	0.485		4576	-0.013484	-0.00499237
1176	1206	1	9.49621e-05	0.201705	0.44		4575	-0.013484	-0.00704386
1177	1207	1	-6.84031e-06	-0.0557783	0.285		4506	-0.013484	0.000507383
1178	1208	1	-0.000180064	-0.389833	0.07		4495	-0.013484	0.0133563
1179	1209	1	0.000181785	0.0821706	0.015	LL	151	-0.013484	-0.013484
1180	1210	1	0.000181785	0.123596	0.03	LL	151	-0.013484	-0.013484
1181	1211	1	7.83985e-05	0.119866	0.425		4534	-0.013484	-0.00581525
1182	1212	1	-8.13443e-05	-0.0682097	0.155		4504	-0.013484	0.00603375
1183	1213	1	8.87257e-05	0.269931	0.49		4575	-0.013484	-0.00658127
1184	1214	1	0.000104977	0.335982	0.48		4575	-0.013484	-0.00778672
1185	1215	1	8.09264e-06	-0.0745443	0.44		4528	-0.013484	-0.000600275
1186	1216	1	-0.00388087	-7.72407	0.01	LH	4496	-0.013484	0.287865
1187	1217	1	1.4268e-05	-0.0736383	0.395		4508	-0.013484	-0.00105834
1188	1218	1	1.58979e-06	0.0577359	0.375		4508	-0.013484	-0.000117923
1189	1219	1	9.91699e-06	0.0603628	0.325		4507	-0.013484	-0.000735597
1190	1220	1	8.68803e-05	0.399757	0.495		4574	-0.013484	-0.00644439
1191	1221	1	0.000104498	0.205311	0.465		4575	-0.013484	-0.00775116
1192	1222	1	0.000181785	0.100758	0.015	LL	85	-0.013484	-0.013484
1193	1223	1	0.000181785	0.0710669	0.01	LL	92	-0.013484	-0.013484
1194	1224	1	0.000181785	0.0729359	0.02	LL	90	-0.013484	-0.013484
1195	1225	1	0.000181785	0.107944	0.03	LL	93	-0.013484	-0.013484
1196	1226	1	0.000181785	0.0752157	0.015	LL	91	-0.013484	-0.013484
1197	1227	1	0.000181785	0.123343	0.02	LL	85	-0.013484	-0.013484
1198	1228	1	0.000181785	0.0782591	0.03	LL	94	-0.013484	-0.013484
1199	1229	1	0.000181785	0.0881669	0.025	LL	90	-0.013484	-0.013484
1200	1230	1	0.000181785	0.116883	0.04	LL	96	-0.013484	-0.013484
1201	1231	1	0.000181785	-1.79769e+308	0.005	LL	92	-0.013484	-0.013484
1202	1232	1	0.000181785	0.160443	0.03	LL	96	-0.013484	-0.013484
1203	1233	1	0.000181785	0.14312	0.025	LL	96	-0.013484	-0.013484
1204	1234	1	0.000181785	0.104036	0.025	LL	94	-0.013484	-0.013484
1205	1235	1	0.000181785	-1.79769e+308	0.005	LL	75	-0.013484	-0.013484
1206	1236	1	0.000181785	0.0951479	0.025	LL	74	-0.013484	-0.013484
1207	1237	1	0.000181785	0.109891	0.02	LL	73	-0.013484	-0.013484
1208	1238	1	9.20564e-07	-0.142537	0.245		4495	-0.013484	-6.82833e-05
1209	1239	1	3.40596e-06	0.0275254	0.34		4519	-0.013484	-0.000252639
1210	1240	1	0.000181785	0.123682	0.02	LL	151	-0.013484	-0.013484
1211	1241	1	0.000181785	0.128256	0.025	LL	96	-0.013484	-0.013484
1212	1242	1	0.000181785	0.114614	0.02	LL	77	-0.013484	-0.013484
1213	1243	1	0.000181785	0.18796	0.05	LL	154	-0.013484	-0.013484
1214	1244	1	0.000181785	0.0989925	0.015	LL	150	-0.013484	-0.013484
1215	1245	1	0.000181785	0.100146	0.035	LL	96	-0.013484	-0.013484
1216	1247	1	-6.92215e-07	-0.0492772	0.23		4495	-0.013484	5.13454e-05
1217	1248	1	6.68219e-05	0.0852517	0.37		4531	-0.013484	-0.00495654
1218	1249	1	0.000106228	0.169835	0.47		4575	-0.013484	-0.00787953
1219	1250	1	0.000101537	0.139751	0.45		4576	-0.013484	-0.00753158
1220	1251	1	0.00010231	0.303572	0.445		4576	-0.013484	-0.00758887
1221	1252	1	0.000181785	0.125645	0.035	LL	120	-0.013484	-0.013484
1222	1253	1	5.76121e-05	0.139321	0.415		4540	-0.013484	-0.0042734
1223	1254	1	-1.66568e-05	-0.0710366	0.23		4495	-0.013484	0.00123552
1224	1255	1	8.99478e-06	-0.604432	0.185		4495	-0.013484	-0.000667192
1225	1256	1	0.000181785	0.12371	0.02	LL	155	-0.013484	-0.013484
1226	1257	1	0.000181785	0.138122	0.04	LL	152	-0.013484	-0.013484
1227	1258	1	0.000181785	0.0710669	0.01	LL	23	-0.013484	-0.013484
1228	1259	1	0.000181785	0.0805287	0.015	LL	23	-0.013484	-0.013484
1229	1260	1	0.000181785	0.0710669	0.01	LL	23	-0.013484	-0.013484
1230	1261	1	0.000181785	0.100714	0.015	LL	15	-0.013484	-0.013484
1231	1262	1	0.000181785	0.103451	0.02	LL	77	-0.013484	-0.013484
1232	1263	1	-7.35538e-05	-0.083689	0.17		4503	-0.013484	0.00545589
1233	1264	1	-1.42514e-05	-0.0265756	0.28		4495	-0.013484	0.0010571
1234	1265	1	3.05879e-06	-0.0396818	0.21		4495	-0.013484	-0.000226887
1235	1266	1	-5.85983e-07	-0.0372389	0.235		4495	-0.013484	4.34655e-05
1236	1267	1	6.43103e-07	-0.229344	0.245		4495	-0.013484	-4.77024e-05
1237	1268	1	6.03172e-06	0.0766029	0.235		4495	-0.013484	-0.000447405
1238	1269	1	5.77933e-06	-0.0553072	0.26		4495	-0.013484	-0.000428685
1239	1270	1	-1.00426e-05	-0.333936	0.215		4495	-0.013484	0.000744917
1240	1271	1	4.405e-06	0.0694086	0.265		4495	-0.013484	-0.000326743
1241	1272	1	-4.14628e-06	-0.0844374	0.225		4495	-0.013484	0.000307553
1242	1273	1	-9.55725e-06	0.0587806	0.26		4495	-0.013484	0.000708914
1243	1274	1	-4.59966e-06	0.0287709	0.24		4495	-0.013484	0.000341182
1244	1275	1	0.000181785	0.0788952	0.02	LL	96	-0.013484	-0.013484
1245	1276	1	0.000181785	0.117392	0.02	LL	81	-0.013484	-0.013484
1246	1278	1	0.000181785	-1.79769e+308	0.005	LL	9	-0.013484	-0.013484
1247	1279	1	0.000181785	0.173345	0.035	LL	99	-0.013484	-0.013484
1248	1280	1	7.00711e-05	0.223897	0.45		4560	-0.013484	-0.00519755
1249	1281	1	9.84434e-05	0.206045	0.495		4576	-0.013484	-0.00730208
1250	1282	1	-1.55185e-05	-0.239271	0.225		4495	-0.013484	0.0011511
1251	1283	1	0.000181785	0.0710669	0.01	LL	28	-0.013484	-0.013484
1252	1284	1	8.04822e-06	0.0338433	0.26		4495	-0.013484	-0.000596981
1253	1285	1	0.000181785	0.123707	0.02	LL	101	-0.013484	-0.013484
1254	1286	1	1.59436e-05	0.093701	0.38		4507	-0.013484	-0.00118262
1255	1287	1	-4.75309e-05	-0.288244	0.155		4503	-0.013484	0.00352562
1256	1288	1	5.64743e-05	0.0723218	0.32		4530	-0.013484	-0.00418901
1257	1289	1	-3.37317e-06	-0.0343038	0.22		4495	-0.013484	0.000250207
1258	1290	1	-1.13294e-05	-0.0993879	0.295		4500	-0.013484	0.000840366
1259	1291	1	-0.000789181	-1.61887	0.04	LH	4495	-0.013484	0.0585379
1260	1292	1	7.78171e-05	0.155969	0.44		4533	-0.013484	-0.00577212
1261	1293	1	6.25631e-05	0.0468117	0.325		4532	-0.013484	-0.00464065
1262	1295	1	2.13309e-05	-0.0465766	0.29		4508	-0.013484	-0.00158223
1263	1296	1	2.86805e-05	-0.247465	0.31		4508	-0.013484	-0.00212739
1264	1297	1	5.68107e-05	0.0669115	0.31		4519	-0.013484	-0.00421396
1265	1298	1	1.19373e-05	-0.00574545	0.355		4507	-0.013484	-0.000885458
1266	1299	1	1.32076e-05	-0.114131	0.305		4507	-0.013484	-0.000979683
1267	1300	1	-8.67572e-06	0.024647	0.34		4506	-0.013484	0.000643526
1268	1301	1	9.51153e-05	0.0660996	0.21		4495	-0.013484	-0.00705522
1269	1302	1	0.000102655	0.262768	0.5		4576	-0.013484	-0.00761451
1270	1303	1	0.000102704	0.168746	0.45		4574	-0.013484	-0.00761809
1271	1304	1	9.93048e-05	0.218458	0.415		4574	-0.013484	-0.00736598
1272	1305	1	8.35596e-05	0.266189	0.455		4575	-0.013484	-0.00619807
1273	1306	1	1.14208e-05	0.0798938	0.38		4596	-0.013484	-0.000847141
1274	1307	1	1.31166e-05	0.0104169	0.375		4596	-0.013484	-0.000972929
1275	1308	1	1.57398e-05	0.0441287	0.37		4596	-0.013484	-0.00116751
1276	1309	1	0.000181785	0.122829	0.02	LL	143	-0.013484	-0.013484
1277	1310	1	7.25161e-05	0.13205	0.42		4560	-0.013484	-0.00537892
1278	1311	1	8.58223e-05	0.141941	0.395		4534	-0.013484	-0.00636591
1279	1312	1	2.37864e-05	0.0658342	0.355		4508	-0.013484	-0.00176436
1280	1313	1	0.000181785	0.0710669	0.01	LL	103	-0.013484	-0.013484
1281	1314	1	0.000181785	0.0848207	0.02	LL	106	-0.013484	-0.013484
1282	1315	1	-2.21635e-06	0.0143774	0.235		4495	-0.013484	0.000164399
1283	1316	1	-0.000718222	-2.33315	0.04	LH	4495	-0.013484	0.0532744
1284	1317	1	2.38416e-06	0.0177246	0.255		4506	-0.013484	-0.000176846
1285	1318	1	0.000181785	0.308782	0.115		389	-0.013484	-0.013484
1286	1319	1	5.98604e-05	0.145231	0.41		4519	-0.013484	-0.00444017
1287	1320	1	5.13052e-05	0.237716	0.495		4574	-0.013484	-0.00380559
1288	1321	1	9.76851e-05	0.26175	0.425		4575	-0.013484	-0.00724584
1289	1322	1	0.000181785	0.0710669	0.01	LL	81	-0.013484	-0.013484
1290	1323	1	0.000181785	0.119629	0.02	LL	75	-0.013484	-0.013484
1291	1325	1	0.000181785	0.130248	0.035	LL	143	-0.013484	-0.013484
1292	1326	1	0.000181785	0.0862056	0.015	LL	143	-0.013484	-0.013484
1293	1327	1	0.000181785	0.113253	0.04	LL	143	-0.013484	-0.013484
1294	1336	1	2.51873e-05	0.10785	0.47		4557	-0.013484	-0.00186828
1295	1337	1	-3.09452e-05	-0.151841	0.255		4506	-0.013484	0.00229538
1296	1338	1	-1.9593e-05	-0.123365	0.235		4505	-0.013484	0.00145332
1297	1339	1	-2.00022e-05	-0.026466	0.265		4505	-0.013484	0.00148367
1298	1340	1	2.62946e-06	0.0187815	0.365		4597	-0.013484	-0.000195041
1299	1341	1	0.000181785	0.390457	0.18		1099	-0.013484	-0.013484
1300	1343	1	-8.68679e-05	-0.189057	0.2		4503	-0.013484	0.00644347
1301	1344	1	-4.9176e-06	-0.085509	0.365		4504	-0.013484	0.000364765
1302	1345	1	-6.21808e-06	-0.199943	0.23		4506	-0.013484	0.000461229
1303	1347	1	0.000181785	0.0965761	0.025	LL	121	-0.013484	-0.013484
1304	1348	1	-5.61154e-05	-0.43362	0.205		4506	-0.013484	0.00416238
1305	1349	1	-3.92983e-05	-0.171247	0.175		4503	-0.013484	0.00291497
1306	1350	1	5.80026e-05	0.272656	0.49		4576	-0.013484	-0.00430237
1307	1351	1	0.000181785	0.109326	0.035	LL	120	-0.013484	-0.013484
1308	1352	1	-0.000592458	-0.941004	0.085		4503	-0.013484	0.0439458
1309	1353	1	0.000181785	0.0710669	0.01	LL	23	-0.013484	-0.013484
1310	1354	1	0.000181785	0.0987577	0.015	LL	23	-0.013484	-0.013484
1311	1355	1	0.000181785	-1.79769e+308	0.005	LL	23	-0.013484	-0.013484
1312	1356	1	-5.94417e-05	-0.333344	0.235		4506	-0.013484	0.00440911
1313	1357	1	-6.02149e-06	0.0879214	0.385		4504	-0.013484	0.000446647
1314	1358	1	-1.96593e-06	-0.138897	0.34		4504	-0.013484	0.000145824
1315	1359	1	0.000181785	0.0710669	0.01	LL	74	-0.013484	-0.013484
1316	1360	1	0.000181785	0.0710669	0.01	LL	23	-0.013484	-0.013484
1317	1361	1	0.000181785	0.101893	0.02	LL	23	-0.013484	-0.013484
1318	1362	1	8.29096e-05	0.116044	0.44		4534	-0.013484	-0.00614986
1319	1363	1	1.86583e-05	0.102195	0.38		4509	-0.013484	-0.00138399
1320	1364	1	-0.000352311	-1.11473	0.045	LH	4495	-0.013484	0.0261328
1321	1365	1	-0.000264252	-0.332052	0.07		4503	-0.013484	0.019601
1322	1366	1	0.000181785	0.12366	0.02	LL	74	-0.013484	-0.013484
1323	1367	1	0.000181785	0.139765	0.025	LL	97	-0.013484	-0.013484
1324	1368	1	0.000181785	0.122185	0.02	LL	85	-0.013484	-0.013484
1325	1369	1	0.000181785	0.142153	0.03	LL	85	-0.013484	-0.013484
1326	1370	1	0.000181785	0.0710669	0.01	LL	85	-0.013484	-0.013484
1327	1371	1	0.000181785	0.0891202	0.015	LL	85	-0.013484	-0.013484
1328	1372	1	0.000181785	0.0928292	0.015	LL	74	-0.013484	-0.013484
1329	1373	1	0.000181785	0.100758	0.015	LL	74	-0.013484	-0.013484
1330	1374	1	0.000181785	0.093342	0.03	LL	74	-0.013484	-0.013484
1331	1376	1	3.24024e-05	0.102948	0.215		4495	-0.013484	-0.00240346
1332	1377	1	7.67477e-05	0.128694	0.36		4534	-0.013484	-0.0056928
1333	1379	1	-0.0025244	-3.79788	0.01	LH	4497	-0.013484	0.187248
1334	1380	1	0.000181785	0.0710669	0.01	LL	23	-0.013484	-0.013484
1335	1381	1	4.92909e-05	0.0474319	0.29		4518	-0.013484	-0.00365617
1336	1382	1	1.37144e-05	0.0270342	0.485		4556	-0.013484	-0.00101727
1337	1383	1	4.93621e-05	0.157326	0.45		4576	-0.013484	-0.00366146
1338	1384	1	-0.000272848	-1.79871	0.05	LH	4503	-0.013484	0.0202386
1339	1386	1	6.62192e-05	0.0846388	0.49		4576	-0.013484	-0.00491184
1340	1387	1	5.25961e-05	0.0470563	0.435		4576	-0.013484	-0.00390134
1341	1388	1	5.38813e-05	0.131064	0.46		4576	-0.013484	-0.00399667
1342	1389	1	4.31563e-05	0.188833	0.455		4576	-0.013484	-0.00320114
1343	1390	1	7.50935e-05	0.145439	0.33		4533	-0.013484	-0.0055701
1344	1391	1	-0.00011626	-0.295772	0.13		4503	-0.013484	0.00862368
1345	1392	1	-0.000147038	-0.0215197	0.195		4495	-0.013484	0.0109066
1346	1393	1	-0.000196765	-0.171751	0.11		4495	-0.013484	0.0145951
1347	1394	1	-0.000336206	-0.531703	0.065		4495	-0.013484	0.0249383
1348	1395	1	-0.000852247	-1.94609	0.035	LH	4495	-0.013484	0.0632158
1349	1396	1	-0.000140068	-0.884881	0.09		4503	-0.013484	0.0103896
1350	1397	1	9.36799e-05	0.325674	0.485		4565	-0.013484	-0.00694875
1351	1398	1	-0.00126613	-2.67738	0.025	LH	4495	-0.013484	0.0939155
1352	1399	1	-0.0004787	-0.372092	0.06		4503	-0.013484	0.0355078
1353	1400	1	7.69538e-05	0.219877	0.425		4574	-0.013484	-0.00570809
1354	1401	1	-1.28548e-05	-0.0600574	0.355		4500	-0.013484	0.000953509
1355	1402	1	-0.000540379	-1.21304	0.05	LH	4503	-0.013484	0.0400829
1356	1403	1	-0.000330886	-0.903913	0.105		4495	-0.013484	0.0245436
1357	1404	1	-0.000154581	-0.0874649	0.09		4495	-0.013484	0.0114661
1358	1405	1	4.078e-06	-0.0232462	0.4		4512	-0.013484	-0.000302487
1359	1406	1	0.000181785	0.115797	0.02	LL	74	-0.013484	-0.013484
1360	1407	1	-0.000388451	-1.1115	0.06		4503	-0.013484	0.0288135
1361	1408	1	-2.42397e-05	-0.0178663	0.225		4495	-0.013484	0.00179799
1362	1409	1	-3.07099e-05	0.0451755	0.29		4495	-0.013484	0.00227792
1363	1410	1	0.000181785	-1.79769e+308	0.005	LL	23	-0.013484	-0.013484
1364	1411	1	3.45668e-05	-0.120808	0.18		4495	-0.013484	-0.00256401
1365	1412	1	7.70617e-05	0.164545	0.38		4535	-0.013484	-0.00571608
1366	1413	1	7.84048e-05	0.162351	0.485		4576	-0.013484	-0.00581571
1367	1414	1	0.000181785	0.120052	0.02	LL	73	-0.013484	-0.013484
1368	1415	1	-5.87319e-05	-0.021851	0.285		4499	-0.013484	0.00435647
1369	1416	1	2.38532e-05	-0.109374	0.21		4495	-0.013484	-0.00176932
1370	1417	1	7.035e-06	0.0909417	0.27		4495	-0.013484	-0.000521824
1371	1418	1	-4.71722e-06	-0.0946558	0.185		4495	-0.013484	0.000349902
1372	1419	1	8.36388e-05	0.274129	0.47		4562	-0.013484	-0.00620395
1373	1420	1	6.97089e-05	0.164717	0.35		4534	-0.013484	-0.00517069
1374	1421	1	6.41168e-05	0.218733	0.485		4576	-0.013484	-0.0047559
1375	1422	1	-2.32187e-05	-0.0757187	0.31		4497	-0.013484	0.00172226
1376	1423	1	6.40118e-06	0.0770625	0.245		4506	-0.013484	-0.00047481
1377	1424	1	-8.02403e-06	-0.318905	0.185		4506	-0.013484	0.000595186
1378	1425	1	4.49781e-05	0.113998	0.5		4576	-0.013484	-0.00333628
1379	1426	1	0.000102105	0.309066	0.49		4575	-0.013484	-0.00757366
1380	1427	1	-5.72883e-05	-0.235097	0.18		4503	-0.013484	0.00424939
1381	1428	1	1.28418e-05	0.0505638	0.22		4495	-0.013484	-0.000952547
1382	1429	1	5.88658e-05	0.0302911	0.325		4519	-0.013484	-0.0043664
1383	1430	1	4.149e-06	-0.109818	0.23		4495	-0.013484	-0.000307754
1384	1431	1	1.49877e-05	-0.273364	0.195		4495	-0.013484	-0.00111172
1385	1432	1	2.96672e-05	0.0218264	0.155		4495	-0.013484	-0.00220058
1386	1433	1	-0.000422562	-2.22648	0.05	LH	4495	-0.013484	0.0313437
1387	1434	1	7.25027e-05	0.0482326	0.39		4533	-0.013484	-0.00537792
1388	1435	1	8.55704e-05	0.367493	0.46		4575	-0.013484	-0.00634723
1389	1436	1	0.000181785	0.0763541	0.02	LL	74	-0.013484	-0.013484
1390	1437	1	0.000181785	0.0710669	0.01	LL	74	-0.013484	-0.013484
1391	1438	1	-0.00117008	-2.24073	0.025	LH	4502	-0.013484	0.0867913
1392	1439	1	-2.38261e-06	-0.0340308	0.335		4505	-0.013484	0.000176731
1393	1440	1	8.59991e-06	0.0498558	0.32		4508	-0.013484	-0.000637903
1394	1441	1	-7.6969e-06	-0.462535	0.255		4508	-0.013484	0.000570921
1395	1442	1	4.26464e-05	0.195541	0.485		4575	-0.013484	-0.00316331
1396	1443	1	7.56265e-05	0.210949	0.435		4560	-0.013484	-0.00560963
1397	1444	1	2.86916e-05	0.083054	0.445		4565	-0.013484	-0.00212822
1398	1445	1	8.52432e-05	0.358687	0.465		4573	-0.013484	-0.00632296
1399	1446	1	0.000106909	0.151901	0.5		4574	-0.013484	-0.00793002
1400	1447	1	9.82548e-05	0.192255	0.46		4575	-0.013484	-0.0072881
1401	1448	1	5.2356e-05	0.134002	0.45		4595	-0.013484	-0.00388353
1402	1449	1	6.8736e-05	0.109914	0.375		4533	-0.013484	-0.00509853
1403	1450	1	4.20441e-05	0.0923597	0.32		4518	-0.013484	-0.00311864
1404	1451	1	-0.000162436	-0.578538	0.105		4503	-0.013484	0.0120487
1405	1452	1	-0.000144856	-0.435631	0.115		4495	-0.013484	0.0107448
1406	1453	1	-0.000345021	-1.47788	0.08		4495	-0.013484	0.0255921
1407	1454	1	-0.000443777	-0.740529	0.055		4495	-0.013484	0.0329174
1408	1455	1	-0.000800501	-1.12952	0.045	LH	4495	-0.013484	0.0593776
1409	1456	1	-2.54435e-05	-0.0824458	0.335		4502	-0.013484	0.00188728
1410	1457	1	-6.61657e-06	-0.16797	0.175		4495	-0.013484	0.000490787
1411	1458	1	0.000181785	0.0710669	0.01	LL	91	-0.013484	-0.013484
1412	1459	1	0.000181785	0.0710669	0.01	LL	88	-0.013484	-0.013484
1413	1460	1	-0.000828914	-1.09271	0.045	LH	4495	-0.013484	0.0614851
1414	1461	1	5.22544e-05	0.160692	0.345		4531	-0.013484	-0.00387599
1415	1462	1	0.000181785	0.113039	0.03	LL	85	-0.013484	-0.013484
1416	1463	1	0.000181785	0.100468	0.015	LL	85	-0.013484	-0.013484
1417	1464	1	0.000116835	0.111383	0.345		4536	-0.013484	-0.00866628
1418	1465	1	4.40372e-05	0.0998171	0.22		4495	-0.013484	-0.00326648
1419	1466	1	4.49124e-05	0.089218	0.185		4495	-0.013484	-0.0033314
1420	1467	1	0.000181785	0.122382	0.02	LL	101	-0.013484	-0.013484
1421	1468	1	0.000181785	0.100737	0.015	LL	36	-0.013484	-0.013484
1422	1469	1	0.000181785	0.114039	0.03	LL	85	-0.013484	-0.013484
1423	1470	1	0.000181785	-1.79769e+308	0.005	LL	85	-0.013484	-0.013484
1424	1471	1	4.91491e-05	0.140407	0.38		4519	-0.013484	-0.00364566
1425	1472	1	3.32323e-05	0.179356	0.45		4568	-0.013484	-0.00246502
1426	1473	1	6.81279e-05	0.0656587	0.335		4531	-0.013484	-0.00505342
1427	1474	1	2.51806e-05	0.0901591	0.255		4495	-0.013484	-0.00186778
1428	1475	1	0.000181785	0.105425	0.025	LL	86	-0.013484	-0.013484
1429	1476	1	-9.16773e-06	0.0275503	0.22		4495	-0.013484	0.000680021
1430	1477	1	4.43345e-05	0.145661	0.41		4519	-0.013484	-0.00328854
1431	1478	1	9.42095e-05	0.178864	0.48		4575	-0.013484	-0.00698803
1432	1479	1	1.27965e-05	-0.103372	0.215		4495	-0.013484	-0.000949186
1433	1480	1	-0.000503664	-0.251451	0.095		4495	-0.013484	0.0373595
1434	1481	1	-9.37563e-06	-0.0510994	0.355		4505	-0.013484	0.000695442
1435	1482	1	9.52389e-05	0.18642	0.455		4576	-0.013484	-0.00706439
1436	1483	1	-3.51131e-05	-0.0555243	0.29		4510	-0.013484	0.00260453
1437	1484	1	0.000181785	0.131245	0.025	LL	94	-0.013484	-0.013484
1438	1485	1	8.01919e-05	0.310726	0.49		4574	-0.013484	-0.00594827
1439	1486	1	3.91408e-05	-0.0183698	0.475		4592	-0.013484	-0.00290329
1440	1487	1	1.363e-05	0.0948239	0.315		4499	-0.013484	-0.00101101
1441	1489	1	1.30593e-05	0.0525907	0.225		4495	-0.013484	-0.000968678
1442	1490	1	0.0001109	0.242451	0.445		4574	-0.013484	-0.00822606
1443	1491	1	0.000104429	0.275612	0.49		4575	-0.013484	-0.00774606
1444	1492	1	8.29332e-05	0.32971	0.46		4571	-0.013484	-0.00615161
1445	1493	1	0.000100476	0.245504	0.43		4574	-0.013484	-0.00745284
1446	1494	1	9.40601e-05	0.368586	0.44		4573	-0.013484	-0.00697695
1447	1495	1	9.59491e-05	0.260905	0.45		4576	-0.013484	-0.00711707
1448	1496	1	0.00010341	0.159612	0.445		4573	-0.013484	-0.00767046
1449	1497	1	0.000111656	0.116963	0.46		4573	-0.013484	-0.00828211
1450	1498	1	-0.000361631	-1.06886	0.11		4495	-0.013484	0.0268242
1451	1499	1	-0.00036571	-0.97763	0.08		4503	-0.013484	0.0271267
1452	1500	1	-0.000888775	-3.27558	0.03	LH	4502	-0.013484	0.0659253
1453	1501	1	8.44007e-05	0.267347	0.44		4567	-0.013484	-0.00626046
1454	1502	1	4.21403e-06	0.0307768	0.335		4499	-0.013484	-0.000312578
1455	1503	1	2.95382e-05	-0.133643	0.3		4504	-0.013484	-0.00219101
1456	1504	1	2.75009e-05	-0.126812	0.33		4504	-0.013484	-0.00203989
1457	1505	1	-9.41708e-05	-0.452826	0.215		4495	-0.013484	0.00698516
1458	1506	1	1.18704e-05	0.0673676	0.49		4556	-0.013484	-0.000880494
1459	1507	1	-0.000333137	-2.19854	0.05	LH	4503	-0.013484	0.0247106
1460	1508	1	-0.00061436	-1.82188	0.075		4495	-0.013484	0.0455705
1461	1509	1	-0.000653042	-2.28271	0.035	LH	4495	-0.013484	0.0484397
1462	1510	1	-0.00064031	-0.887776	0.07		4495	-0.013484	0.0474953
1463	1511	1	7.57964e-05	-0.152841	0.185		4495	-0.013484	-0.00562223
1464	1512	1	2.50892e-05	-0.0898394	0.17		4495	-0.013484	-0.001861
1465	1513	1	0.000107929	0.235748	0.445		4574	-0.013484	-0.00800569
1466	1514	1	4.75648e-05	0.00841037	0.38		4519	-0.013484	-0.00352814
1467	1515	1	9.47281e-05	0.117974	0.495		4573	-0.013484	-0.0070265
1468	1516	1	9.42677e-05	0.294198	0.5		4574	-0.013484	-0.00699235
1469	1517	1	9.63346e-05	0.272663	0.485		4575	-0.013484	-0.00714567
1470	1518	1	7.9407e-05	0.247772	0.445		4562	-0.013484	-0.00589005
1471	1519	1	0.00010212	0.231104	0.48		4574	-0.013484	-0.00757481
1472	1520	1	8.43333e-05	0.244203	0.455		4564	-0.013484	-0.00625546
1473	1521	1	-0.000105331	-0.536906	0.18		4503	-0.013484	0.00781299
1474	1522	1	-0.000338208	-0.869426	0.07		4503	-0.013484	0.0250867
1475	1523	1	-0.000500784	-1.9308	0.065		4495	-0.013484	0.0371459
1476	1524	1	-0.000624612	-1.09349	0.04	LH	4495	-0.013484	0.0463309
1477	1525	1	-0.000543668	-1.00759	0.045	LH	4495	-0.013484	0.0403268
1478	1526	1	-0.000610783	-0.958706	0.085		4495	-0.013484	0.0453051
1479	1527	1	-0.000613559	-1.58307	0.06		4495	-0.013484	0.045511
1480	1528	1	-0.000597695	-1.40867	0.055		4495	-0.013484	0.0443343
1481	1529	1	-0.000629786	-2.70996	0.03	LH	4495	-0.013484	0.0467147
1482	1530	1	-0.000630064	-1.27146	0.045	LH	4495	-0.013484	0.0467353
1483	1531	1	3.35015e-05	-0.00266018	0.28		4531	-0.013484	-0.00248499
1484	1532	1	5.80778e-05	0.162206	0.41		4535	-0.013484	-0.00430795
1485	1533	1	7.64202e-05	0.0375437	0.175		4495	-0.013484	-0.00566851
1486	1534	1	-6.0773e-06	0.0229857	0.225		4495	-0.013484	0.000450787
1487	1535	1	6.16523e-06	0.0538494	0.25		4495	-0.013484	-0.000457309
1488	1536	1	-3.35582e-06	0.0946455	0.28		4495	-0.013484	0.000248919
1489	1537	1	-0.00126674	-1.72445	0.045	LH	4495	-0.013484	0.0939609
1490	1538	1	-0.00392473	-6.58655	0.01	LH	4497	-0.013484	0.291119
1491	1539	1	-0.000430544	-0.211939	0.04	LH	4503	-0.013484	0.0319358
1492	1540	1	0.000103152	0.203269	0.46		4574	-0.013484	-0.00765135
1493	1541	1	4.53789e-05	0.149433	0.5		4576	-0.013484	-0.003366
1494	1542	1	4.43318e-05	0.113827	0.4		4550	-0.013484	-0.00328833
1495	1543	1	-7.0603e-05	-0.561005	0.225		4496	-0.013484	0.00523701
1496	1544	1	-1.8953e-05	-0.00445484	0.395		4515	-0.013484	0.00140585
1497	1545	1	9.39853e-05	0.283291	0.48		4576	-0.013484	-0.0069714
1498	1546	1	9.18766e-05	0.261576	0.435		4573	-0.013484	-0.00681499
1499	1547	1	5.88695e-05	0.232675	0.445		4566	-0.013484	-0.00436667
1500	1548	1	7.03414e-05	0.163797	0.345		4533	-0.013484	-0.0052176
1501	1549	1	2.54747e-05	-0.011382	0.275		4512	-0.013484	-0.0018896
1502	1550	1	-9.86747e-05	-0.15645	0.14		4504	-0.013484	0.00731924
1503	1551	1	-0.00024234	-1.08025	0.09		4495	-0.013484	0.0179757
1504	1552	1	-0.000788333	-1.49628	0.075		4495	-0.013484	0.058475
1505	1553	1	-0.000313877	-1.34561	0.04	LH	4503	-0.013484	0.023282
1506	1554	1	-0.0026665	-6.62996	0.01	LH	4496	-0.013484	0.197789
1507	1555	1	6.67575e-05	0.13366	0.41		4536	-0.013484	-0.00495177
1508	1556	1	3.08418e-06	0.0252907	0.2		4495	-0.013484	-0.000228771
1509	1557	1	1.43425e-05	0.0682271	0.385		4509	-0.013484	-0.00106386
1510	1558	1	-2.82776e-05	-0.0256173	0.21		4495	-0.013484	0.0020975
1511	1559	1	2.21952e-05	0.024415	0.225		4495	-0.013484	-0.00164634
1512	1560	1	9.61678e-05	0.106163	0.185		4495	-0.013484	-0.00713329
1513	1561	1	9.86637e-05	0.111023	0.245		4495	-0.013484	-0.00731843
1514	1562	1	8.39922e-05	0.0806234	0.215		4495	-0.013484	-0.00623016
1515	1563	1	-0.000106202	-0.0776295	0.205		4495	-0.013484	0.00787755
1516	1564	1	-1.04102e-07	0.113363	0.405		4509	-0.013484	7.72185e-06
1517	1565	1	2.89411e-05	0.0767559	0.385		4509	-0.013484	-0.00214672
1518	1566	1	9.24511e-05	0.219958	0.415		4573	-0.013484	-0.0068576
1519	1567	1	0.000104023	0.198812	0.465		4573	-0.013484	-0.00771596
1520	1568	1	6.54598e-05	0.322225	0.44		4576	-0.013484	-0.00485551
1521	1569	1	4.37939e-05	0.207335	0.425		4540	-0.013484	-0.00324843
1522	1570	1	0.000105756	0.19635	0.485		4573	-0.013484	-0.00784448
1523	1571	1	8.44952e-05	0.292479	0.455		4573	-0.013484	-0.00626747
1524	1572	1	9.01484e-05	0.218803	0.46		4574	-0.013484	-0.0066868
1525	1573	1	6.81841e-05	0.100178	0.335		4534	-0.013484	-0.00505759
1526	1574	1	8.20843e-05	0.273776	0.44		4560	-0.013484	-0.00608864
1527	1575	1	8.43514e-05	0.269651	0.405		4560	-0.013484	-0.0062568
1528	1576	1	9.76967e-05	0.285306	0.425		4574	-0.013484	-0.0072467
1529	1577	1	-0.000357442	-0.832894	0.07		4495	-0.013484	0.0265135
1530	1578	1	-0.00034323	-0.897812	0.065		4503	-0.013484	0.0254593
1531	1579	1	8.56307e-05	0.296294	0.49		4576	-0.013484	-0.0063517
1532	1580	1	-0.00010011	-0.271453	0.15		4495	-0.013484	0.00742572
1533	1581	1	2.31336e-05	-0.00921007	0.215		4495	-0.013484	-0.00171595
1534	1582	1	1.17525e-05	-0.270016	0.24		4495	-0.013484	-0.00087175
1535	1583	1	6.44455e-06	0.0237482	0.28		4499	-0.013484	-0.000478028
1536	1584	1	2.52115e-05	-0.0199303	0.315		4504	-0.013484	-0.00187008
1537	1585	1	1.76867e-05	0.135289	0.39		4509	-0.013484	-0.00131192
1538	1586	1	2.36418e-05	0.0435154	0.395		4504	-0.013484	-0.00175364
1539	1587	1	-1.11172e-06	-0.0122005	0.265		4495	-0.013484	8.24624e-05
1540	1588	1	1.23878e-05	0.0668157	0.245		4495	-0.013484	-0.000918869
1541	1589	1	-0.00102379	-2.21836	0.035	LH	4495	-0.013484	0.0759399
1542	1590	1	-0.00129985	-3.12317	0.02	LH	4495	-0.013484	0.096417
1543	1591	1	-0.000281793	-0.629748	0.075		4503	-0.013484	0.0209022
1544	1592	1	-0.000322999	-0.554975	0.07		4503	-0.013484	0.0239586
1545	1593	1	-0.000636653	-1.1969	0.065		4495	-0.013484	0.047224
1546	1594	1	3.27319e-05	0.0738723	0.325		4530	-0.013484	-0.0024279
1547	1595	1	5.89205e-05	0.0923757	0.39		4536	-0.013484	-0.00437045
1548	1596	1	-0.000428695	-1.8996	0.03	LH	4503	-0.013484	0.0317987
1549	1597	1	1.59823e-05	0.0178909	0.23		4495	-0.013484	-0.0011855
1550	1598	1	7.17709e-05	0.269724	0.445		4563	-0.013484	-0.00532364
1551	1599	1	6.60012e-05	0.0906767	0.495		4576	-0.013484	-0.00489567
1552	1600	1	4.9663e-05	0.162874	0.4		4551	-0.013484	-0.00368377
1553	1601	1	8.62645e-05	0.336728	0.43		4573	-0.013484	-0.00639871
1554	1602	1	9.56902e-05	0.256808	0.475		4574	-0.013484	-0.00709786
1555	1603	1	-0.000215351	-0.972279	0.09		4495	-0.013484	0.0159738
1556	1604	1	-0.000283827	-0.578307	0.075		4503	-0.013484	0.021053
1557	1605	1	-0.000271874	-1.19443	0.07		4503	-0.013484	0.0201664
1558	1606	1	-0.00025542	-1.10152	0.09		4503	-0.013484	0.0189459
1559	1607	1	-0.000313901	-1.29782	0.05	LH	4503	-0.013484	0.0232837
1560	1608	1	-0.00052757	-1.67834	0.065		4495	-0.013484	0.0391328
1561	1609	1	-0.000537774	-2.09107	0.065		4495	-0.013484	0.0398896
1562	1610	1	-0.000580014	-1.88859	0.065		4495	-0.013484	0.0430228
1563	1611	1	-1.68861e-05	-0.143295	0.33		4499	-0.013484	0.00125254
1564	1612	1	1.67786e-05	0.025668	0.35		4504	-0.013484	-0.00124456
1565	1613	1	-0.00025889	-1.68559	0.065		4503	-0.013484	0.0192033
1566	1614	1	-0.000613478	-1.47146	0.09		4495	-0.013484	0.045505
1567	1615	1	-1.4651e-05	0.0824437	0.31		4506	-0.013484	0.00108675
1568	1616	1	-0.000463475	-0.231384	0.065		4503	-0.013484	0.0343785
1569	1617	1	6.89649e-05	0.0963468	0.375		4533	-0.013484	-0.0051155
1570	1618	1	4.54131e-05	0.228226	0.445		4560	-0.013484	-0.00336853
1571	1619	1	9.13077e-05	0.247834	0.46		4574	-0.013484	-0.00677279
1572	1620	1	5.30665e-05	0.271799	0.47		4575	-0.013484	-0.00393623
1573	1621	1	-2.10876e-05	-0.423967	0.195		4506	-0.013484	0.00156418
1574	1622	1	-4.10283e-05	-0.0254439	0.27		4495	-0.013484	0.00304329
1575	1623	1	-2.02452e-05	-0.08216	0.205		4495	-0.013484	0.0015017
1576	1624	1	-3.45546e-05	-0.45194	0.225		4505	-0.013484	0.0025631
1577	1625	1	-0.000180725	-0.281808	0.145		4495	-0.013484	0.0134054
1578	1626	1	-0.00016387	-0.48202	0.09		4495	-0.013484	0.0121551
1579	1627	1	-0.000298206	-0.554597	0.1		4495	-0.013484	0.0221196
1580	1629	1	-0.000320508	-0.734788	0.08		4495	-0.013484	0.0237738
1581	1630	1	-0.00039746	-0.772174	0.075		4503	-0.013484	0.0294818
1582	1631	1	-0.000324755	-0.503342	0.085		4503	-0.013484	0.0240889
1583	1632	1	-0.000357925	-1.68167	0.045	LH	4503	-0.013484	0.0265492
1584	1633	1	-0.00025203	-0.192909	0.095		4503	-0.013484	0.0186945
1585	1634	1	7.02752e-05	0.168984	0.38		4536	-0.013484	-0.0052127
1586	1635	1	-8.16856e-06	-0.0700385	0.3		4508	-0.013484	0.000605906
1587	1636	1	1.02486e-05	0.0128907	0.32		4514	-0.013484	-0.000760192
1588	1637	1	7.13735e-05	0.343296	0.49		4576	-0.013484	-0.00529416
1589	1638	1	0.000105284	0.159872	0.385		4573	-0.013484	-0.00780947
1590	1639	1	-0.000541329	-1.83695	0.025	LH	4503	-0.013484	0.0401534
1591	1640	1	-0.000502335	-2.16426	0.025	LH	4502	-0.013484	0.0372609
1592	1641	1	-0.00106527	-2.89954	0.035	LH	4495	-0.013484	0.0790169
1593	1642	1	-0.000145051	-0.23753	0.115		4495	-0.013484	0.0107593
1594	1643	1	-0.000259991	-1.21082	0.105		4503	-0.013484	0.019285
1595	1644	1	0.000100385	0.205787	0.39		4563	-0.013484	-0.00744612
1596	1645	1	7.16033e-05	0.134716	0.475		4576	-0.013484	-0.00531121
1597	1646	1	9.77094e-05	0.191518	0.46		4569	-0.013484	-0.00724764
1598	1647	1	0.000104382	0.353945	0.445		4575	-0.013484	-0.00774255
1599	1648	1	4.24962e-05	0.121717	0.495		4577	-0.013484	-0.00315218
1600	1649	1	6.86445e-05	0.243438	0.445		4558	-0.013484	-0.00509173
1601	1650	1	4.47257e-05	0.104024	0.38		4518	-0.013484	-0.00331755
1602	1651	1	2.32566e-06	0.0412889	0.28		4513	-0.013484	-0.000172507
1603	1652	1	-4.11452e-05	-0.260172	0.1		4503	-0.013484	0.00305197
1604	1653	1	-8.81714e-05	-0.36762	0.15		4504	-0.013484	0.00654016
1605	1654	1	-0.000651498	-1.10321	0.04	LH	4501	-0.013484	0.0483251
1606	1655	1	-0.000475953	-0.857387	0.065		4503	-0.013484	0.035304
1607	1656	1	-0.00187596	-5.44994	0.015	LH	4501	-0.013484	0.13915
1608	1657	1	-0.00331819	-5.29255	0.015	LH	4496	-0.013484	0.246128
1609	1658	1	-0.000547635	-0.399669	0.08		4495	-0.013484	0.040621
1610	1659	1	-0.000543801	-1.99374	0.065		4495	-0.013484	0.0403367
1611	1660	1	-0.000524997	-2.5217	0.05	LH	4495	-0.013484	0.0389419
1612	1661	1	-0.000324466	-0.919228	0.06		4503	-0.013484	0.0240674
1613	1662	1	-5.89299e-05	-0.111764	0.205		4506	-0.013484	0.00437115
1614	1663	1	-4.63746e-05	-0.361209	0.255		4504	-0.013484	0.00343986
1615	1664	1	-8.9469e-06	-0.0246914	0.235		4495	-0.013484	0.00066364
1616	1665	1	1.86356e-05	-0.0839482	0.175		4495	-0.013484	-0.0013823
1617	1666	1	5.31807e-05	0.0747797	0.34		4519	-0.013484	-0.0039447
1618	1667	1	1.74622e-05	-0.0341323	0.15		4495	-0.013484	-0.00129526
1619	1668	1	2.52371e-05	-0.0416907	0.195		4495	-0.013484	-0.00187198
1620	1669	1	0.000181785	0.0710669	0.01	LL	85	-0.013484	-0.013484
1621	1670	1	0.000181785	-1.79769e+308	0.005	LL	15	-0.013484	-0.013484
1622	1671	1	9.14274e-05	0.256903	0.455		4563	-0.013484	-0.00678167
1623	1672	1	9.33886e-05	0.272863	0.475		4563	-0.013484	-0.00692715
1624	1673	1	9.2993e-05	0.110691	0.465		4563	-0.013484	-0.0068978
1625	1674	1	9.67117e-05	0.231608	0.405		4563	-0.013484	-0.00717364
1626	1675	1	7.06626e-05	0.208345	0.49		4576	-0.013484	-0.00524143
1627	1676	1	6.0377e-05	0.180703	0.475		4576	-0.013484	-0.00447849
1628	1677	1	2.12543e-05	-0.0702061	0.35		4504	-0.013484	-0.00157655
1629	1679	1	-1.04672e-05	-0.0782022	0.375		4502	-0.013484	0.000776408
1630	1680	1	1.16435e-05	0.077721	0.27		4495	-0.013484	-0.00086366
1631	1681	1	2.33311e-05	0.0410099	0.335		4508	-0.013484	-0.0017306
1632	1682	1	3.92269e-05	0.133616	0.47		4566	-0.013484	-0.00290967
1633	1683	1	8.71318e-05	0.315009	0.44		4574	-0.013484	-0.00646304
1634	1684	1	9.91953e-05	0.31918	0.5		4574	-0.013484	-0.00735786
1635	1685	1	5.64786e-05	0.162899	0.455		4576	-0.013484	-0.00418933
1636	1686	1	0.000108589	0.208897	0.495		4573	-0.013484	-0.00805462
1637	1687	1	9.62121e-05	0.251495	0.465		4575	-0.013484	-0.00713658
1638	1688	1	2.95113e-05	0.110167	0.47		4569	-0.013484	-0.00218901
1639	1689	1	6.30206e-05	0.241847	0.44		4574	-0.013484	-0.00467458
1640	1690	1	1.82809e-05	0.105326	0.465		4595	-0.013484	-0.00135599
1641	1691	1	2.4865e-05	0.0979419	0.335		4509	-0.013484	-0.00184437
1642	1692	1	8.00748e-05	0.118075	0.35		4533	-0.013484	-0.00593959
1643	1693	1	-1.14257e-05	-0.0507583	0.305		4505	-0.013484	0.000847505
1644	1694	1	-2.61832e-05	-0.136452	0.24		4506	-0.013484	0.00194215
1645	1695	1	-1.65282e-05	0.0064773	0.2		4506	-0.013484	0.00122599
1646	1696	1	2.32808e-05	0.0121555	0.3		4519	-0.013484	-0.00172687
1647	1697	1	2.46468e-05	0.100076	0.35		4532	-0.013484	-0.00182818
1648	1698	1	-9.41734e-05	-0.409383	0.16		4503	-0.013484	0.00698536
1649	1699	1	-9.79661e-05	-0.506279	0.14		4503	-0.013484	0.00726668
1650	1700	1	-8.11878e-05	-0.633508	0.105		4503	-0.013484	0.00602214
1651	1701	1	-0.000117452	-0.559797	0.13		4504	-0.013484	0.00871206
1652	1702	1	-9.21403e-05	-0.297116	0.165		4504	-0.013484	0.00683455
1653	1703	1	-9.58452e-05	-0.460316	0.16		4504	-0.013484	0.00710937
1654	1704	1	-4.6538e-05	0.0107958	0.205		4504	-0.013484	0.00345198
1655	1705	1	-0.000275746	-1.20584	0.09		4503	-0.013484	0.0204536
1656	1706	1	-0.000507003	-0.582283	0.075		4495	-0.013484	0.0376072
1657	1707	1	-0.000497562	-1.88737	0.04	LH	4495	-0.013484	0.0369069
1658	1708	1	-0.000662116	-1.74741	0.06		4495	-0.013484	0.0491127
1659	1709	1	-0.000711212	-1.63788	0.045	LH	4495	-0.013484	0.0527545
1660	1710	1	0.000181785	0.104963	0.02	LL	77	-0.013484	-0.013484
1661	1711	1	-6.27048e-05	-0.0398617	0.185		4504	-0.013484	0.00465116
1662	1712	1	-0.000638901	-1.31072	0.05	LH	4495	-0.013484	0.0473908
1663	1713	1	-0.00053479	-1.3845	0.07		4495	-0.013484	0.0396683
1664	1714	1	-0.000545899	-1.08588	0.07		4495	-0.013484	0.0404923
1665	1715	1	-8.54617e-05	-0.0209228	0.105		4495	-0.013484	0.00633916
1666	1716	1	2.982e-05	0.076873	0.21		4495	-0.013484	-0.00221191
1667	1717	1	2.02578e-05	0.00902367	0.205		4495	-0.013484	-0.00150263
1668	1718	1	-3.94459e-06	-0.0400454	0.2		4495	-0.013484	0.000292592
1669	1719	1	2.73355e-05	0.062321	0.22		4495	-0.013484	-0.00202762
1670	1720	1	0.000104861	0.321047	0.49		4573	-0.013484	-0.0077781
1671	1721	1	8.61764e-05	0.195324	0.445		4576	-0.013484	-0.00639217
1672	1722	1	4.69016e-06	-0.0104513	0.475		4564	-0.013484	-0.000347895
1673	1723	1	0.000181785	0.166184	0.04	LL	152	-0.013484	-0.013484
1674	1724	1	4.71596e-05	0.176523	0.465		4576	-0.013484	-0.00349808
1675	1725	1	8.30199e-05	0.113776	0.49		4575	-0.013484	-0.00615804
1676	1726	1	8.33009e-05	0.241342	0.395		4562	-0.013484	-0.00617888
1677	1727	1	-0.000106557	-0.295861	0.135		4504	-0.013484	0.00790394
1678	1728	1	-0.00189564	-2.80823	0.035	LH	4496	-0.013484	0.14061
1679	1729	1	-0.00115526	-3.98505	0.01	LH	4495	-0.013484	0.0856917
1680	1730	1	-9.55259e-05	-0.0726884	0.115		4495	-0.013484	0.00708568
1681	1731	1	7.417e-06	-0.0783292	0.325		4507	-0.013484	-0.00055016
1682	1732	1	0.00010782	0.238104	0.465		4574	-0.013484	-0.0079976
1683	1733	1	9.43287e-05	0.262461	0.49		4573	-0.013484	-0.00699688
1684	1734	1	-0.000104638	-0.419392	0.075		4503	-0.013484	0.0077616
1685	1735	1	-0.00127756	-0.532985	0.015	LH	4502	-0.013484	0.0947638
1686	1736	1	-0.00131022	-2.06724	0.035	LH	4495	-0.013484	0.0971859
1687	1737	1	-0.00153077	-3.52248	0.02	LH	4495	-0.013484	0.113546
1688	1738	1	-0.000906548	-3.86876	0.025	LH	4495	-0.013484	0.0672436
1689	1739	1	-0.000871911	-1.40757	0.04	LH	4495	-0.013484	0.0646744
1690	1740	1	-0.000226174	-0.213621	0.12		4495	-0.013484	0.0167766
1691	1741	1	-0.000210616	-0.819138	0.105		4495	-0.013484	0.0156225
1692	1742	1	-0.000169749	-1.01765	0.085		4495	-0.013484	0.0125912
1693	1743	1	-0.000200409	-0.872607	0.09		4495	-0.013484	0.0148655
1694	1744	1	-0.000208169	-0.550172	0.155		4495	-0.013484	0.015441
1695	1745	1	-0.000118225	-0.0179179	0.155		4495	-0.013484	0.00876936
1696	1746	1	-2.31256e-05	-0.162326	0.2		4495	-0.013484	0.00171535
1697	1747	1	3.2044e-06	-0.534191	0.215		4506	-0.013484	-0.000237688
1698	1748	1	4.6796e-05	-0.0203118	0.325		4519	-0.013484	-0.00347111
1699	1749	1	0.000181785	0.0811233	0.015	LL	23	-0.013484	-0.013484
1700	1750	1	0.000181785	0.0888044	0.035	LL	74	-0.013484	-0.013484
1701	1751	1	0.000181785	0.0938422	0.03	LL	118	-0.013484	-0.013484
1702	1752	1	6.84822e-05	0.153278	0.455		4576	-0.013484	-0.0050797
1703	1753	1	3.50547e-06	-0.118943	0.47		4533	-0.013484	-0.00026002
1704	1754	1	5.61264e-05	0.0963537	0.455		4577	-0.013484	-0.0041632
1705	1755	1	1.06377e-05	-0.129855	0.275		4508	-0.013484	-0.000789057
1706	1756	1	4.39433e-05	0.0747133	0.305		4533	-0.013484	-0.00325951
1707	1757	1	-3.64161e-05	-0.0165105	0.185		4503	-0.013484	0.00270118
1708	1758	1	-0.000880322	-2.02067	0.06		4495	-0.013484	0.0652983
1709	1760	1	1.5934e-05	0.0489577	0.215		4495	-0.013484	-0.00118191
1710	1761	1	5.71576e-05	0.088103	0.34		4519	-0.013484	-0.00423969
1711	1762	1	2.1736e-05	0.137506	0.485		4552	-0.013484	-0.00161228
1712	1763	1	5.93331e-05	0.245558	0.44		4574	-0.013484	-0.00440106
1713	1764	1	-8.77241e-05	0.00210648	0.16		4503	-0.013484	0.00650697
1714	1765	1	-0.00577416	-13.4267	0.005	LH	4496	-0.013484	0.428301
1715	1766	1	-0.00039565	-2.17101	0.05	LH	4495	-0.013484	0.0293475
1716	1767	1	-0.00014982	-0.34599	0.115		4495	-0.013484	0.011113
1717	1768	1	1.53348e-05	0.057337	0.205		4495	-0.013484	-0.00113747
1718	1769	1	7.35144e-05	0.0697706	0.2		4495	-0.013484	-0.00545297
1719	1770	1	1.26541e-06	-0.0180306	0.335		4499	-0.013484	-9.38625e-05
1720	1771	1	0.000181785	0.142429	0.035	LL	100	-0.013484	-0.013484
1721	1772	1	0.000105565	0.175992	0.475		4574	-0.013484	-0.00783037
1722	1773	1	0.000100777	0.138963	0.445		4563	-0.013484	-0.00747516
1723	1774	1	9.33102e-05	0.326896	0.5		4574	-0.013484	-0.00692133
1724	1775	1	4.40301e-05	0.162736	0.415		4551	-0.013484	-0.00326595
1725	1776	1	1.97564e-05	0.00931873	0.255		4512	-0.013484	-0.00146544
1726	1777	1	-8.10158e-05	-0.491822	0.135		4504	-0.013484	0.00600938
1727	1778	1	-0.000177321	-0.858028	0.095		4495	-0.013484	0.0131529
1728	1779	1	-5.65089e-06	0.0367537	0.29		4499	-0.013484	0.000419157
1729	1780	1	0.000181785	-1.79769e+308	0.005	LL	23	-0.013484	-0.013484
1730	1781	1	0.000105156	0.269911	0.485		4575	-0.013484	-0.00780002
1731	1782	1	0.000101645	0.15741	0.465		4575	-0.013484	-0.00753953
1732	1783	1	5.91196e-05	0.130319	0.35		4532	-0.013484	-0.00438523
1733	1784	1	-0.000428792	-1.72965	0.045	LH	4503	-0.013484	0.0318058
1734	1785	1	-0.000308605	-1.11228	0.07		4503	-0.013484	0.0228909
1735	1786	1	-0.0021364	-6.03476	0.01	LH	4496	-0.013484	0.158469
1736	1787	1	-0.000311834	-0.951009	0.075		4503	-0.013484	0.0231304
1737	1788	1	-7.44835e-05	-0.413749	0.195		4506	-0.013484	0.00552485
1738	1789	1	1.32049e-06	0.00833435	0.19		4495	-0.013484	-9.79482e-05
1739	1790	1	-0.000507736	-1.10756	0.06		4503	-0.013484	0.0376615
1740	1791	1	-0.00165693	-2.4862	0.03	LH	4496	-0.013484	0.122904
1741	1792	1	-0.00101556	-4.53586	0.015	LH	4495	-0.013484	0.0753298
1742	1793	1	-0.00120779	-2.95244	0.02	LH	4495	-0.013484	0.0895886
1743	1794	1	-0.000122089	-1.06789	0.095		4504	-0.013484	0.009056
1744	1795	1	3.25388e-05	0.113639	0.345		4515	-0.013484	-0.00241358
1745	1796	1	7.97456e-05	0.0779921	0.185		4495	-0.013484	-0.00591517
1746	1797	1	4.44983e-07	0.0659174	0.225		4495	-0.013484	-3.30068e-05
1747	1798	1	1.25903e-05	0.141582	0.235		4495	-0.013484	-0.000933895
1748	1799	1	7.36472e-05	0.223154	0.395		4560	-0.013484	-0.00546281
1749	1801	1	7.31505e-05	0.251583	0.43		4559	-0.013484	-0.00542597
1750	1802	1	7.58025e-05	0.242551	0.455		4561	-0.013484	-0.00562269
1751	1803	1	7.93127e-05	0.167172	0.385		4561	-0.013484	-0.00588306
1752	1804	1	9.85006e-05	0.212883	0.5		4574	-0.013484	-0.00730633
1753	1805	1	8.80976e-05	0.134041	0.495		4575	-0.013484	-0.00653468
1754	1806	1	-3.56075e-06	-0.0548031	0.285		4506	-0.013484	0.00026412
1755	1807	1	8.73801e-06	-0.0913713	0.405		4523	-0.013484	-0.000648146
1756	1808	1	1.26505e-05	0.052693	0.385		4596	-0.013484	-0.000938356
1757	1809	1	0.000181785	-1.79769e+308	0.005	LL	25	-0.013484	-0.013484
1758	1810	1	0.000181785	0.326689	0.12		733	-0.013484	-0.013484
1759	1811	1	7.65261e-05	0.278786	0.47		4576	-0.013484	-0.00567636
1760	1812	1	8.53448e-05	0.336482	0.46		4576	-0.013484	-0.00633049
1761	1813	1	7.26264e-05	0.193421	0.44		4575	-0.013484	-0.00538709
1762	1814	1	7.16808e-05	0.204155	0.39		4535	-0.013484	-0.00531696
1763	1815	1	-1.24726e-05	-0.158653	0.385		4512	-0.013484	0.000925163
1764	1816	1	1.39916e-05	0.0820202	0.365		4508	-0.013484	-0.00103783
1765	1817	1	-8.77343e-10	0.0706451	0.265		4495	-0.013484	6.50773e-08
1766	1818	1	-3.18197e-05	-0.456516	0.215		4498	-0.013484	0.00236024
1767	1819	1	0.000181785	-1.79769e+308	0.005	LL	23	-0.013484	-0.013484
1768	1820	1	0.000181785	0.108999	0.02	LL	74	-0.013484	-0.013484
1769	1821	1	-0.000746177	-3.09695	0.02	LH	4495	-0.013484	0.055348
1770	1822	1	5.73379e-05	0.281085	0.48		4575	-0.013484	-0.00425307
1771	1823	1	0.000181785	0.498291	0.375		1741	-0.013484	-0.013484
1772	1824	1	0.000110836	0.252673	0.44		4573	-0.013484	-0.0082213
1773	1825	1	3.85622e-05	-0.0574102	0.285		4516	-0.013484	-0.00286037
1774	1826	1	-0.000272123	-0.905503	0.085		4495	-0.013484	0.0201849
1775	1827	1	2.00113e-05	-0.00473241	0.165		4495	-0.013484	-0.00148435
1776	1828	1	5.02346e-05	0.225854	0.445		4577	-0.013484	-0.00372617
1777	1829	1	-0.000531353	-2.33378	0.07		4495	-0.013484	0.0394134
1778	1830	1	-0.000645694	-1.6734	0.07		4500	-0.013484	0.0478946
1779	1831	1	-0.00123928	-3.86079	0.015	LH	4496	-0.013484	0.0919238
1780	1832	1	-0.00337888	-8.92552	0.005	LH	4496	-0.013484	0.25063
1781	1833	1	-0.000342423	-1.23017	0.05	LH	4495	-0.013484	0.0253994
1782	1834	1	3.11391e-05	0.108011	0.195		4495	-0.013484	-0.00230976
1783	1835	1	7.96019e-05	0.0923048	0.185		4495	-0.013484	-0.00590451
1784	1836	1	1.9415e-05	-0.0279274	0.155		4495	-0.013484	-0.00144011
1785	1837	1	-4.09338e-06	-0.0643532	0.34		4505	-0.013484	0.000303629
1786	1839	1	1.33356e-05	-0.345885	0.3		4507	-0.013484	-0.000989172
1787	1840	1	6.12345e-05	0.0499915	0.22		4495	-0.013484	-0.0045421
1788	1841	1	8.90664e-05	0.116836	0.22		4495	-0.013484	-0.00660654
1789	1842	1	6.99859e-05	0.101006	0.205		4495	-0.013484	-0.00519123
1790	1843	1	-0.000204943	-0.341314	0.1		4495	-0.013484	0.0152018
1791	1844	1	-0.00104909	-2.08775	0.045	LH	4502	-0.013484	0.0778168
1792	1845	1	7.80938e-05	0.217492	0.425		4535	-0.013484	-0.00579264
1793	1846	1	9.11e-05	0.187778	0.445		4573	-0.013484	-0.00675738
1794	1847	1	8.74834e-05	0.37941	0.5		4574	-0.013484	-0.00648912
1795	1848	1	0.000181785	0.437758	0.29		1772	-0.013484	-0.013484
1796	1849	1	2.08557e-05	0.0535408	0.31		4499	-0.013484	-0.00154698
1797	1850	1	-0.000525888	-0.829362	0.05	LH	4503	-0.013484	0.039008
1798	1851	1	9.46166e-05	0.17971	0.49		4574	-0.013484	-0.00701823
1799	1852	1	0.000103249	0.26691	0.43		4575	-0.013484	-0.00765856
1800	1853	1	5.18137e-05	0.13474	0.45		4577	-0.013484	-0.00384331
1801	1854	1	8.27402e-06	0.0875602	0.35		4507	-0.013484	-0.000613729
1802	1855	1	-2.18357e-05	0.0209913	0.27		4506	-0.013484	0.00161967
1803	1856	1	1.4491e-05	0.108574	0.41		4509	-0.013484	-0.00107488
1804	1857	1	-3.79387e-06	-0.0517191	0.225		4495	-0.013484	0.000281412
1805	1858	1	-0.00020065	-1.0306	0.07		4495	-0.013484	0.0148833
1806	1859	1	0.000181785	0.485147	0.35		1881	-0.013484	-0.013484
1807	1860	1	4.19035e-05	0.1813	0.475		4576	-0.013484	-0.00310821
1808	1861	1	7.5115e-05	0.237698	0.465		4576	-0.013484	-0.00557169
1809	1862	1	6.86184e-05	0.248185	0.485		4576	-0.013484	-0.0050898
1810	1863	1	9.52988e-05	0.20652	0.4		4563	-0.013484	-0.00706883
1811	1864	1	9.84869e-05	0.217531	0.495		4574	-0.013484	-0.00730531
1812	1865	1	9.79243e-05	0.270209	0.495		4575	-0.013484	-0.00726358
1813	1866	1	0.000100916	0.225362	0.47		4574	-0.013484	-0.00748552
1814	1867	1	-0.00107266	-1.62757	0.04	LH	4502	-0.013484	0.079565
1815	1868	1	-0.00107899	-1.36503	0.035	LH	4502	-0.013484	0.0800349
1816	1869	1	-0.00123725	-3.83738	0.015	LH	4502	-0.013484	0.0917739
1817	1870	1	-0.00151001	-5.53558	0.01	LH	4496	-0.013484	0.112006
1818	1871	1	-0.0014101	-3.21079	0.03	LH	4496	-0.013484	0.104595
1819	1872	1	4.61179e-05	0.0834348	0.19		4495	-0.013484	-0.00342081
1820	1873	1	-2.41498e-05	-0.0572577	0.235		4498	-0.013484	0.00179132
1821	1874	1	9.35395e-05	0.265395	0.48		4575	-0.013484	-0.00693834
1822	1875	1	-1.26375e-05	-0.143546	0.25		4507	-0.013484	0.000937393
1823	1876	1	9.35591e-06	0.0698308	0.435		4537	-0.013484	-0.000693979
1824	1877	1	6.89156e-05	0.175489	0.45		4576	-0.013484	-0.00511184
1825	1878	1	9.1573e-05	0.232644	0.415		4573	-0.013484	-0.00679247
1826	1879	1	1.01351e-05	0.00476176	0.385		4541	-0.013484	-0.000751774
1827	1880	1	-4.68735e-05	-0.625303	0.205		4506	-0.013484	0.00347686
1828	1881	1	1.48314e-05	0.0108819	0.375		4510	-0.013484	-0.00110013
1829	1882	1	7.94281e-06	0.0835847	0.22		4495	-0.013484	-0.000589162
1830	1883	1	-0.00210291	-6.33277	0.015	LH	4501	-0.013484	0.155984
1831	1884	1	8.72154e-05	0.0270984	0.18		4495	-0.013484	-0.00646924
1832	1885	1	1.03976e-05	-0.114693	0.465		4555	-0.013484	-0.000771249
1833	1886	1	8.28666e-05	0.30319	0.44		4560	-0.013484	-0.00614667
1834	1887	1	0.00010461	0.236356	0.43		4573	-0.013484	-0.00775949
1835	1888	1	7.45842e-05	0.276225	0.495		4574	-0.013484	-0.00553232
1836	1889	1	7.23673e-05	0.134883	0.34		4531	-0.013484	-0.00536788
1837	1890	1	-0.000259443	-1.00431	0.075		4503	-0.013484	0.0192443
1838	1891	1	-0.00028963	-1.36638	0.075		4503	-0.013484	0.0214835
1839	1892	1	2.12084e-05	0.0912691	0.205		4495	-0.013484	-0.00157315
1840	1893	1	0.000181785	0.0710669	0.01	LL	38	-0.013484	-0.013484
1841	1894	1	0.000181785	0.117846	0.02	LL	30	-0.013484	-0.013484
1842	1895	1	0.000181785	-1.79769e+308	0.005	LL	35	-0.013484	-0.013484
1843	1897	1	-0.000409806	-2.15351	0.04	LH	4503	-0.013484	0.0303975
1844	1898	1	7.01126e-05	0.0983261	0.495		4576	-0.013484	-0.00520064
1845	1899	1	0.000181785	0.689313	0.35		2003	-0.013484	-0.013484
1846	1900	1	9.68417e-05	0.252052	0.48		4575	-0.013484	-0.00718328
1847	1901	1	8.47522e-05	0.261585	0.49		4575	-0.013484	-0.00628653
1848	1902	1	0.000102762	0.283334	0.42		4574	-0.013484	-0.00762243
1849	1903	1	0.000101953	0.282237	0.465		4575	-0.013484	-0.00756239
1850	1904	1	5.41694e-05	0.1247	0.395		4550	-0.013484	-0.00401804
1851	1905	1	-1.37813e-05	0.0279343	0.31		4506	-0.013484	0.00102224
1852	1906	1	2.25115e-05	0.081297	0.365		4508	-0.013484	-0.0016698
1853	1907	1	-6.06195e-05	-0.116357	0.26		4504	-0.013484	0.00449648
1854	1908	1	-0.000754572	-1.46234	0.065		4495	-0.013484	0.0559707
1855	1909	1	-0.00179828	-1.66232	0.02	LH	4496	-0.013484	0.133388
1856	1910	1	6.42556e-05	0.238229	0.49		4576	-0.013484	-0.00476619
1857	1911	1	0.000106593	0.236654	0.45		4573	-0.013484	-0.00790662
1858	1912	1	7.79436e-05	0.239465	0.42		4562	-0.013484	-0.0057815
1859	1913	1	0.000100992	0.329678	0.495		4575	-0.013484	-0.00749116
1860	1914	1	-6.67931e-06	-0.0401822	0.32		4508	-0.013484	0.000495441
1861	1915	1	-0.000132259	-0.564771	0.16		4503	-0.013484	0.00981039
1862	1916	1	-0.000702627	-1.53561	0.045	LH	4499	-0.013484	0.0521177
1863	1917	1	1.56514e-05	-0.014814	0.21		4495	-0.013484	-0.00116095
1864	1918	1	0.000101938	0.288224	0.44		4576	-0.013484	-0.00756128
1865	1920	1	7.64915e-05	0.0891917	0.325		4533	-0.013484	-0.00567379
1866	1921	1	8.56096e-05	0.274978	0.47		4574	-0.013484	-0.00635013
1867	1922	1	9.18733e-05	0.393113	0.475		4573	-0.013484	-0.00681474
1868	1923	1	5.62749e-05	0.0984498	0.38		4533	-0.013484	-0.00417421
1869	1924	1	-0.000346806	-0.556496	0.12		4495	-0.013484	0.0257245
1870	1925	1	-0.00033023	-0.949164	0.075		4503	-0.013484	0.024495
1871	1926	1	5.71056e-05	0.081649	0.4		4550	-0.013484	-0.00423583
1872	1927	1	0.000181785	0.0710669	0.01	LL	60	-0.013484	-0.013484
1873	1928	1	-0.00105974	-2.91129	0.025	LH	4502	-0.013484	0.0786065
1874	1929	1	-0.000520236	-0.462551	0.045	LH	4495	-0.013484	0.0385887
1875	1930	1	9.27702e-05	0.190767	0.495		4573	-0.013484	-0.00688127
1876	1931	1	5.54036e-05	-0.28717	0.28		4519	-0.013484	-0.00410959
1877	1932	1	-7.18093e-05	-0.509831	0.2		4506	-0.013484	0.00532649
1878	1933	1	9.57749e-05	0.265254	0.48		4575	-0.013484	-0.00710415
1879	1934	1	0.000105558	0.227713	0.48		4575	-0.013484	-0.00782979
1880	1935	1	0.000113508	0.203992	0.44		4573	-0.013484	-0.00841953
1881	1936	1	0.000101153	0.257712	0.49		4570	-0.013484	-0.00750309
1882	1937	1	0.000102311	0.172551	0.37		4572	-0.013484	-0.00758896
1883	1938	1	9.26666e-05	0.199548	0.445		4573	-0.013484	-0.00687359
1884	1939	1	3.86577e-05	0.198621	0.475		4576	-0.013484	-0.00286745
1885	1940	1	8.62491e-05	0.24253	0.495		4574	-0.013484	-0.00639757
1886	1941	1	-0.000368506	-0.807526	0.125		4495	-0.013484	0.0273341
1887	1942	1	-0.000367026	-1.18013	0.065		4495	-0.013484	0.0272243
1888	1943	1	-3.28747e-05	-0.210538	0.28		4506	-0.013484	0.00243849
1889	1944	1	-1.65709e-06	0.0728612	0.31		4499	-0.013484	0.000122916
1890	1945	1	4.4273e-05	0.138136	0.485		4577	-0.013484	-0.00328397
1891	1946	1	-4.58022e-05	-0.565146	0.18		4506	-0.013484	0.0033974
1892	1947	1	0.000100563	0.241809	0.44		4576	-0.013484	-0.00745931
1893	1948	1	-0.000253308	-1.00049	0.095		4503	-0.013484	0.0187892
1894	1949	1	-0.00605377	-33.0634	0.005	LH	4497	-0.013484	0.449042
1895	1950	1	-2.93183e-05	-0.262563	0.25		4497	-0.013484	0.0021747
1896	1951	1	4.91713e-05	0.106867	0.385		4509	-0.013484	-0.0036473
1897	1952	1	-1.92273e-05	-0.0350434	0.25		4506	-0.013484	0.00142619
1898	1954	1	-2.19885e-05	0.0271088	0.21		4495	-0.013484	0.00163101
1899	1955	1	5.46742e-05	0.186571	0.445		4548	-0.013484	-0.00405548
1900	1956	1	9.1698e-05	0.309579	0.445		4573	-0.013484	-0.00680175
1901	1957	1	7.06469e-05	0.151535	0.49		4576	-0.013484	-0.00524027
1902	1958	1	6.97178e-05	0.131316	0.5		4576	-0.013484	-0.00517135
1903	1959	1	0.000181785	0.602603	0.3		1919	-0.013484	-0.013484
1904	1960	1	0.000181785	0.096544	0.025	LL	85	-0.013484	-0.013484
1905	1961	1	0.000181785	0.102107	0.02	LL	85	-0.013484	-0.013484
1906	1962	1	0.000102341	0.267648	0.46		4575	-0.013484	-0.00759119
1907	1963	1	-0.00057287	-2.08327	0.06		4503	-0.013484	0.0424929
1908	1964	1	-0.0233439	-85.0059	0.005	LH	4497	-0.013484	1.73155
1909	1965	1	0.000181785	0.0726538	0.02	LL	75	-0.013484	-0.013484
1910	1966	1	5.9876e-05	0.137912	0.35		4530	-0.013484	-0.00444133
1911	1967	1	4.41309e-05	0.132582	0.455		4535	-0.013484	-0.00327343
1912	1968	1	7.54326e-05	0.129334	0.37		4533	-0.013484	-0.00559525
1913	1969	1	7.44841e-05	0.143704	0.385		4533	-0.013484	-0.00552489
1914	1970	1	-0.000121278	-0.603347	0.12		4503	-0.013484	0.00899584
1915	1971	1	9.62278e-05	0.0789539	0.15		4495	-0.013484	-0.00713774
1916	1972	1	9.3504e-05	0.263268	0.485		4574	-0.013484	-0.00693571
1917	1973	1	0.000111099	0.219083	0.445		4574	-0.013484	-0.00824081
1918	1974	1	7.96983e-05	0.179406	0.405		4560	-0.013484	-0.00591166
1919	1975	1	4.44713e-05	0.200763	0.455		4563	-0.013484	-0.00329868
1920	1976	1	5.63933e-05	0.107041	0.47		4576	-0.013484	-0.004183
1921	1977	1	-6.64614e-05	-0.310918	0.13		4503	-0.013484	0.00492981
1922	1978	1	0.000109688	0.170991	0.39		4565	-0.013484	-0.00813613
1923	1979	1	1.97015e-05	0.0603362	0.385		4509	-0.013484	-0.00146137
1924	1980	1	6.24045e-05	0.0804871	0.4		4519	-0.013484	-0.00462888
1925	1981	1	-6.95578e-05	-0.0937009	0.195		4495	-0.013484	0.00515948
1926	1982	1	0.000181785	0.100759	0.015	LL	67	-0.013484	-0.013484
1927	1983	1	-0.000190706	-0.816516	0.085		4495	-0.013484	0.0141457
1928	1984	1	-0.00245866	-7.29457	0.01	LH	4497	-0.013484	0.182372
1929	1985	1	-7.47723e-05	-0.359951	0.155		4503	-0.013484	0.00554627
1930	1986	1	0.000181785	0.0710669	0.01	LL	40	-0.013484	-0.013484
1931	1987	1	1.20972e-05	0.139942	0.36		4595	-0.013484	-0.000897315
1932	1988	1	1.32957e-05	0.0677511	0.225		4506	-0.013484	-0.000986218
1933	1989	1	3.90478e-05	0.155804	0.375		4531	-0.013484	-0.00289639
1934	1990	1	3.93677e-05	0.127543	0.35		4523	-0.013484	-0.00292012
1935	1991	1	6.402e-05	0.234786	0.5		4576	-0.013484	-0.00474872
1936	1992	1	0.000181785	0.716856	0.37		1974	-0.013484	-0.013484
1937	1993	1	-1.02496e-05	0.0461318	0.355		4511	-0.013484	0.000760268
1938	1994	1	0.000107399	0.173217	0.41		4565	-0.013484	-0.00796638
1939	1995	1	9.55661e-05	0.249488	0.41		4566	-0.013484	-0.00708866
1940	1996	1	8.9572e-05	0.287359	0.465		4573	-0.013484	-0.00664404
1941	1997	1	9.28283e-05	0.252493	0.44		4575	-0.013484	-0.00688558
1942	1998	1	3.74423e-05	0.107164	0.455		4570	-0.013484	-0.0027773
1943	1999	1	5.06573e-05	0.238078	0.485		4574	-0.013484	-0.00375753
1944	2000	1	-0.000793784	-3.34125	0.025	LH	4497	-0.013484	0.0588793
1945	2002	1	-1.96456e-05	-0.0487222	0.245		4495	-0.013484	0.00145722
1946	2003	1	2.73933e-05	0.0402101	0.32		4504	-0.013484	-0.00203191
1947	2004	1	2.37024e-05	0.0666354	0.36		4509	-0.013484	-0.00175814
1948	2005	1	3.06072e-05	0.0951654	0.4		4593	-0.013484	-0.00227031
1949	2006	1	2.73005e-05	-0.0932214	0.18		4495	-0.013484	-0.00202503
1950	2007	1	3.52805e-05	0.126051	0.385		4517	-0.013484	-0.00261695
1951	2008	1	6.56004e-05	0.157063	0.465		4576	-0.013484	-0.00486594
1952	2009	1	9.98136e-05	0.204351	0.495		4565	-0.013484	-0.00740372
1953	2010	1	9.59179e-05	0.202918	0.465		4575	-0.013484	-0.00711476
1954	2011	1	6.19669e-05	0.248721	0.46		4576	-0.013484	-0.00459642
1955	2012	1	-0.000630493	-2.51293	0.04	LH	4495	-0.013484	0.0467671
1956	2013	1	-0.00310116	-6.17462	0.01	LH	4500	-0.013484	0.23003
1957	2014	1	-0.001446	-0.938781	0.035	LH	4496	-0.013484	0.107258
1958	2015	1	-0.000167873	-0.51799	0.055		4495	-0.013484	0.012452
1959	2016	1	3.13295e-05	0.0108056	0.36		4504	-0.013484	-0.00232388
1960	2017	1	-0.000135182	-0.065337	0.125		4503	-0.013484	0.0100272
1961	2018	1	3.51661e-05	0.0384598	0.265		4516	-0.013484	-0.00260847
1962	2019	1	1.63321e-05	0.0636672	0.23		4495	-0.013484	-0.00121144
1963	2020	1	0.000181785	0.139969	0.43		1970	-0.013484	-0.013484
1964	2021	1	0.000181785	0.111905	0.375		1934	-0.013484	-0.013484
1965	2022	1	9.9752e-05	0.229398	0.475		4573	-0.013484	-0.00739915
1966	2023	1	-6.58644e-06	-0.236228	0.4		4596	-0.013484	0.000488552
1967	2024	1	0.000181785	-1.79769e+308	0.005	LL	42	-0.013484	-0.013484
1968	2025	1	8.85489e-05	0.34189	0.43		4574	-0.013484	-0.00656816
1969	2026	1	5.67014e-05	0.262861	0.43		4574	-0.013484	-0.00420585
1970	2027	1	1.49688e-06	-0.043042	0.48		4574	-0.013484	-0.000111032
1971	2028	1	1.42336e-05	-0.0659976	0.255		4510	-0.013484	-0.00105578
1972	2029	1	-0.0011713	-1.78175	0.025	LH	4495	-0.013484	0.0868816
1973	2030	1	-0.00118991	-3.0137	0.02	LH	4502	-0.013484	0.0882622
1974	2031	1	0.000181785	0.103689	0.02	LL	85	-0.013484	-0.013484
1975	2032	1	-1.95046e-05	0.0493632	0.255		4495	-0.013484	0.00144676
1976	2033	1	0.000181785	0.0906033	0.035	LL	96	-0.013484	-0.013484
1977	2034	1	4.95197e-05	0.124781	0.385		4519	-0.013484	-0.00367315
1978	2035	1	3.91396e-06	0.0473445	0.4		4522	-0.013484	-0.00029032
1979	2036	1	0.000181785	0.0785225	0.02	LL	94	-0.013484	-0.013484
1980	2037	1	-0.000271392	-0.422048	0.075		4503	-0.013484	0.0201306
1981	2038	1	0.000181785	0.126213	0.025	LL	74	-0.013484	-0.013484
1982	2039	1	-8.84459e-05	-0.195155	0.215		4495	-0.013484	0.00656051
1983	2040	1	-9.03415e-05	-0.516476	0.125		4495	-0.013484	0.00670112
1984	2041	1	-0.00224463	-4.58045	0.015	LH	4501	-0.013484	0.166497
1985	2042	1	-0.0004403	-1.5619	0.045	LH	4503	-0.013484	0.0326595
1986	2043	1	-0.00019472	-0.971254	0.115		4503	-0.013484	0.0144435
1987	2044	1	7.20968e-05	0.173432	0.385		4532	-0.013484	-0.00534782
1988	2045	1	5.49694e-05	0.0349071	0.295		4518	-0.013484	-0.00407738
1989	2046	1	-1.32214e-05	0.0582101	0.255		4506	-0.013484	0.000980704
1990	2047	1	3.75979e-05	0.0794463	0.36		4509	-0.013484	-0.00278884
1991	2048	1	5.34371e-05	0.243078	0.475		4563	-0.013484	-0.00396372
1992	2049	1	2.89711e-05	0.0770959	0.215		4495	-0.013484	-0.00214895
1993	2050	1	-0.00030339	-1.02194	0.075		4495	-0.013484	0.0225041
1994	2051	1	-0.000444962	-0.748508	0.045	LH	4503	-0.013484	0.0330053
1995	2052	1	0.000181785	0.670537	0.345		2000	-0.013484	-0.013484
1996	2053	1	3.97477e-05	0.170793	0.49		4564	-0.013484	-0.0029483
1997	2054	1	4.06556e-05	0.0917814	0.45		4565	-0.013484	-0.00301565
1998	2055	1	-0.000288413	-0.617046	0.095		4503	-0.013484	0.0213931
1999	2056	1	-0.000757208	-6.36558	0.005	LH	4495	-0.013484	0.0561662
2000	2057	1	-0.000929201	-1.35545	0.015	LH	4495	-0.013484	0.0689239
2001	2058	1	-0.000759677	-3.09958	0.03	LH	4503	-0.013484	0.0563494
[truncated: 3,502 more rows]

## Sheet: COVID-19_cases_environments
OBJECTID	SOURCE_ID	COUNT	Shape_Length	Shape_Area	LMiIndex	LMiZScore	LMiPValue	COType	NNeighbors	ZTransform	SpatialLag
1	0	13	345298	2.2757e+09	0.0505745	0.32813	0.449		2	-0.217825	-0.234731
2	1	8	144588	9.58474e+08	0.0572541	0.618369	0.074		6	-0.234089	-0.24727
3	2	2	194976	9.17598e+08	0.0640699	0.569148	0.042	LL	5	-0.253605	-0.255413
4	3	3	241791	2.38035e+09	0.0644115	0.237883	0.282		1	-0.250352	-0.260111
5	4	0	147022	7.09601e+08	0.0667065	0.702856	0.001	LL	7	-0.260111	-0.259273
6	5	18	468816	4.45096e+09	0.0474723	0.346199	0.404		2	-0.201562	-0.23811
7	6	0	212166	1.30974e+09	0.0577896	0.449618	0.315		4	-0.260111	-0.224615
8	7	49	301129	2.29872e+09	0.0257751	0.477377	0.046	LL	3	-0.100728	-0.2587
9	8	1	114978	6.15862e+08	0.0641079	0.725247	0.009	LL	9	-0.256858	-0.252328
10	9	6	93095.8	2.40712e+08	0.059571	0.482502	0.094		5	-0.240594	-0.25032
11	10	29	246391	1.35466e+09	0.0111836	0.0504745	0.121		1	-0.165782	-0.0682008
12	11	23	247209	1.27872e+09	0.0382196	0.272695	0.478		2	-0.185298	-0.208527
13	12	1	212178	1.79836e+09	0.063494	0.520523	0.144		4	-0.256858	-0.249912
14	13	2	153501	8.72372e+08	0.0587287	0.510656	0.194		5	-0.253605	-0.23412
15	14	28	125963	2.00726e+08	0.0434898	0.436242	0.021	LL	3	-0.169035	-0.260111
16	15	59	120852	5.44164e+08	0.0171221	0.399083	0.18		3	-0.0682008	-0.253813
17	16	0	257571	1.16692e+09	0.0293988	0.251356	0.312		5	-0.260111	-0.114266
18	17	0	166703	1.01465e+09	0.0491705	0.467987	0.479		5	-0.260111	-0.191114
19	18	54	306081	2.27755e+09	0.0177782	0.434174	0.41		4	-0.0844643	-0.212794
20	19	1	276980	1.25281e+09	0.0498883	0.370061	0.493		4	-0.256858	-0.19636
21	20	1	183175	1.03314e+09	0.0491631	0.353322	0.474		3	-0.256858	-0.193505
22	21	0	116283	5.7411e+08	0.0659353	0.767128	0.005	LL	9	-0.260111	-0.256275
23	22	0	156662	3.05334e+08	-0.320372	-3.89577	0.007	LH	11	-0.260111	1.24521
24	23	0	176565	6.73141e+08	0.0655325	0.525252	0.079		4	-0.260111	-0.25471
25	24	5	92153.4	4.48856e+08	0.0606007	0.523932	0.11		4	-0.243847	-0.25125
26	25	60	123345	3.93102e+08	-0.0346248	-1.55739	0.115		9	-0.0649481	0.538974
27	26	46	157526	6.15211e+08	0.0255824	0.215247	0.354		1	-0.110486	-0.234089
28	27	0	154902	9.36401e+08	0.046672	0.440983	0.495		6	-0.260111	-0.181403
29	28	0	146884	8.12951e+08	0.0503	0.430076	0.468		5	-0.260111	-0.195504
30	29	2	215529	1.75836e+09	0.0512684	0.2887	0.489		2	-0.253605	-0.20438
31	30	1	201725	8.3792e+08	0.0282051	0.201502	0.266		3	-0.256858	-0.111015
32	31	1	95302.8	4.4919e+08	0.0593263	0.665842	0.115		8	-0.256858	-0.233507
33	32	59	200030	1.30525e+09	0.00178544	0.0252582	0.162		2	-0.0682008	-0.0264669
34	33	0	114455	5.5459e+08	0.0503955	0.495899	0.428		6	-0.260111	-0.195875
35	34	44	256884	1.79871e+09	0.0256098	0.360253	0.405		3	-0.116991	-0.221308
36	35	7	50976	8.36205e+07	0.0589115	0.475497	0.077		5	-0.237342	-0.250941
37	36	2	112644	5.23289e+08	0.0606834	0.72662	0.046	LL	10	-0.253605	-0.241913
38	37	152	99657	3.14077e+08	0.0100251	0.080176	0.198		4	0.234301	0.0432575
39	38	0	220704	1.67601e+09	0.0669221	0.614722	0.002	LL	5	-0.260111	-0.260111
40	39	0	160878	7.24497e+08	0.0570686	0.52121	0.286		5	-0.260111	-0.221812
41	40	48	200644	1.30141e+09	0.0197738	0.410069	0.5		5	-0.103981	-0.192258
42	41	1	288839	2.02986e+09	0.0646749	0.564214	0.045	LL	5	-0.256858	-0.25456
43	42	65	174101	1.03287e+09	0.0104054	0.610591	0.271		7	-0.0486846	-0.216079
44	43	0	98849.1	5.2041e+08	0.0639236	0.77311	0.021	LL	9	-0.260111	-0.248456
45	44	3	99043.1	3.36027e+08	0.0300351	0.335659	0.396		7	-0.250352	-0.12129
46	45	1	91538.8	4.31328e+08	0.00614372	0.0447802	0.272		6	-0.256858	-0.0241816
47	46	20	178851	6.08577e+08	-0.10038	-1.64053	0.081		10	-0.195056	0.520276
48	47	56	210051	9.02878e+08	0.0135541	0.455954	0.5		6	-0.0779589	-0.175773
49	48	8	319896	2.23827e+09	0.0360772	0.264535	0.302		3	-0.234089	-0.155811
50	49	0	296482	3.01002e+09	0.0652484	0.270132	0.481		1	-0.260111	-0.253605
51	50	0	280847	2.99033e+09	0.0652484	0.261499	0.488		1	-0.260111	-0.253605
52	51	1	135778	6.70169e+08	0.0477193	0.468574	0.468		6	-0.256858	-0.187822
53	52	0	236489	1.40396e+09	0.0647432	0.627897	0.049	LL	6	-0.260111	-0.251642
54	53	11	197374	1.47935e+09	0.0570325	0.460385	0.105		3	-0.224331	-0.257028
55	54	1	152858	1.00795e+09	0.0648138	0.611232	0.044	LL	5	-0.256858	-0.255106
56	55	244	114451	5.74492e+08	0.896454	5.42372	0.001	HH	10	0.53355	1.69863
57	56	6	136575	6.06002e+08	0.054732	0.495885	0.231		5	-0.240594	-0.229986
58	57	31	143946	8.289e+08	0.0384675	0.662555	0.065		7	-0.159277	-0.244167
59	58	0	85731.8	2.93084e+08	0.0108618	0.123637	0.271		5	-0.260111	-0.0422173
60	59	193	106720	4.58476e+08	-0.0247032	-0.121797	0.215		4	0.367662	-0.0679282
61	60	0	202912	1.27848e+09	0.0300999	0.115991	0.208		1	-0.260111	-0.116991
62	61	33	139649	9.02144e+08	0.0366834	0.55321	0.153		5	-0.152771	-0.242758
63	62	0	148973	1.09054e+09	0.060205	0.432382	0.289		3	-0.260111	-0.234003
64	63	0	225717	1.70764e+09	0.0669221	0.250332	0.251		1	-0.260111	-0.260111
65	64	2	158837	8.86272e+08	0.051655	0.507685	0.366		6	-0.253605	-0.205921
66	65	3	225829	1.25639e+09	0.063606	0.258766	0.425		1	-0.250352	-0.256858
67	66	118	277537	1.80536e+09	-0.00834535	-0.0832752	0.133		1	0.123709	-0.0682008
68	67	1	179474	1.10128e+09	0.0566442	0.470948	0.32		4	-0.256858	-0.222951
69	68	0	164775	8.16807e+08	0.0645711	0.557467	0.083		5	-0.260111	-0.250973
70	69	1	86471.3	3.12821e+08	0.0633055	0.569407	0.064		6	-0.256858	-0.249169
71	70	1	227924	1.47953e+09	0.0394639	0.224794	0.296		2	-0.256858	-0.155329
72	71	43	125280	5.34841e+08	0.0171173	0.366716	0.416		7	-0.120244	-0.143919
73	72	0	223181	1.29506e+09	0.0567129	0.486599	0.29		5	-0.260111	-0.22043
74	73	42	211067	1.60458e+09	0.020914	0.34419	0.397		4	-0.123497	-0.171209
75	74	2	122369	4.7148e+08	-0.125874	-1.44124	0.102		9	-0.253605	0.501791
76	75	24	190689	1.3344e+09	0.0377482	0.294869	0.465		2	-0.182046	-0.209634
77	76	0	156449	6.36127e+08	0.0549665	0.308607	0.486		2	-0.260111	-0.213642
78	77	16	136847	6.93603e+08	0.0227791	0.349205	0.387		8	-0.208067	-0.110683
79	78	2	94715.1	3.86349e+08	0.0618954	0.349077	0.368		2	-0.253605	-0.246744
80	79	48	249632	2.24563e+09	0.0211278	0.305631	0.462		2	-0.103981	-0.205423
81	80	0	80500.3	2.07617e+08	0.0626311	0.621521	0.048	LL	9	-0.260111	-0.243432
82	81	2	158685	1.02225e+09	0.0505238	0.45479	0.432		5	-0.253605	-0.201411
83	82	26	285360	3.12523e+09	0.0180544	0.110171	0.182		1	-0.17554	-0.103981
84	83	1	170358	8.47515e+08	0.0573509	0.458582	0.295		4	-0.256858	-0.225732
85	84	38	109070	3.42881e+08	-0.205864	-5.668	0.001	LH	13	-0.136508	1.52465
86	85	1670	92720.1	1.72235e+08	9.42227	6.80018	0.001	HH	11	5.17191	1.84184
87	86	243	161023	4.52224e+08	0.847755	5.30838	0.001	HH	11	0.530298	1.61621
88	87	3	147228	7.67706e+08	-0.162479	-2.15796	0.045	LH	11	-0.250352	0.656132
89	88	2308	40363.2	2.55383e+07	14.5203	7.23439	0.001	HH	7	7.24714	2.02561
90	89	704	69127.7	4.44655e+07	5.11595	6.82976	0.002	HH	10	2.0298	2.54812
91	90	660	58196.9	5.19451e+07	6.30584	8.48603	0.001	HH	10	1.88668	3.37903
92	91	0	118974	4.48801e+08	0.056483	0.424058	0.348		4	-0.260111	-0.219536
